# Supplementary material for: Bis{6-meth­oxy-2-[(4-methyl­phen­yl)­iminio­meth­yl]phenolato-κ2 O,O′}bis­(nitrato-κ2 O,O′)cadmium(II)
Source: Acta Crystallogr Sect E Struct Rep Online. 2008 Oct 31;64(Pt 11):m1482–3. doi: 10.1107/S1600536808033539 (PMC2959626; doi:10.1107/S1600536808033539)
Supplement: Supplementary file 1 [file e-64-m1482-sup1.cif]

##############################################################################
###                                                                        ###
###        Electronic paper (Acta Crystallographica Section E)             ###
###                                                                        ###
##############################################################################
#                                                                            #
# This CIF contains the data in a paper accepted for publication in Acta     #
# Crystallographica Section E. It conforms to the requirements of Notes      #
# for Authors for Section E, and has been peer reviewed under the auspices   #
# of the IUCr Commission on Journals.                                        #
#                                                                            #
# Full details of the Crystallographic Information File format               #
# are given in the paper "The Crystallographic Information File (CIF):       #
# a New Standard Archive File for Crystallography" by S. R. Hall, F. H.      #
# Allen and I. D. Brown [Acta Cryst. (1991), A47, 655-685].                  #
#                                                                            #
# The current version of the core CIF dictionary is obtainable from          #
# ftp://ftp.iucr.org/pub/cif_core.dic. The current version number is 2.4.    #
#                                                                            #
# Software is freely available for graphical display of the structure(s) in  #
# this CIF.  For information consult the CIF home page http://www.iucr.org/  #
# cif/home.html                                                              #
#                                                                            #
# This file may be used for bona fide research purposes within the           #
# scientific community so long as proper attribution is given to the journal # 
# article from which it was obtained.                                        #
#                                                                            #
##############################################################################
                                             
data_I
_audit_creation_method     SHELXL-97
_chemical_name_systematic
;
Bis{6-methoxy-2-[(4-methylphenyl)iminiomethyl]phenolato-
\k^2^<i>O</i>,<i>O</i>'}bis(nitrato-\k^2^<i>O</i>,<i>O</i>')cadmium(II)
;
_chemical_name_common     ?
_chemical_formula_moiety     'C30 H30 Cd N4 O10'
_chemical_formula_sum     'C30 H30 Cd N4 O10'
_chemical_formula_iupac     '[Cd (N O3)2 (C15 H15 N O2)2]'
_chemical_formula_weight     718.99
_chemical_melting_point     ?
_symmetry_cell_setting     monoclinic
_symmetry_space_group_name_H-M     'P 21/c'
_symmetry_space_group_name_Hall     '-P 2ybc'
loop_
    _symmetry_equiv_pos_as_xyz
    'x, y, z'
    '-x, y+1/2, -z+1/2'
    '-x, -y, -z'
    'x, -y-1/2, z-1/2'
_cell_length_a     10.8009(4)
_cell_length_b     27.3377(10)
_cell_length_c     10.5878(4)
_cell_angle_alpha     90.00
_cell_angle_beta     90.208(2)
_cell_angle_gamma     90.00
_cell_volume     3126.3(2)
_cell_formula_units_Z     4
_cell_measurement_reflns_used     8740
_cell_measurement_theta_min     1.89
_cell_measurement_theta_max     25.00
_cell_measurement_temperature     296(2)
_exptl_crystal_description     block
_exptl_crystal_colour     red
_exptl_crystal_size_max     .352
_exptl_crystal_size_mid     .298
_exptl_crystal_size_min     .105
_exptl_crystal_density_diffrn     1.528
_exptl_crystal_density_meas     ?
_exptl_crystal_density_method     'not measured'
_exptl_crystal_F_000     1464
_exptl_absorpt_coefficient_mu     .761
_exptl_absorpt_correction_type     multi-scan
_exptl_absorpt_process_details     '(SADABS; Sheldrick, 1996)'
_exptl_absorpt_correction_T_min     0.765
_exptl_absorpt_correction_T_max     0.923
_exptl_special_details
;
;
_diffrn_ambient_temperature     296(2)
_diffrn_radiation_type     MoK\a
_diffrn_radiation_wavelength     0.71073
_diffrn_radiation_source     'fine-focus sealed tube'
_diffrn_radiation_monochromator     graphite
_diffrn_measurement_device_type     'Bruker APEXII area-detector'
_diffrn_measurement_method     \w
_diffrn_detector_area_resol_mean     ?
_diffrn_reflns_number     31192
_diffrn_reflns_av_R_equivalents     0.0904
_diffrn_reflns_av_sigmaI/netI     0.0848
_diffrn_reflns_theta_min     1.89
_diffrn_reflns_theta_max     25.00
_diffrn_reflns_theta_full     25.00
_diffrn_measured_fraction_theta_max     0.977
_diffrn_measured_fraction_theta_full     0.977
_diffrn_reflns_limit_h_min     -12
_diffrn_reflns_limit_h_max     12
_diffrn_reflns_limit_k_min     -32
_diffrn_reflns_limit_k_max     32
_diffrn_reflns_limit_l_min     -12
_diffrn_reflns_limit_l_max     12
_diffrn_standards_number     0
_diffrn_standards_interval_count     0
_diffrn_standards_interval_time     0
_diffrn_standards_decay_%     0
_refine_special_details
;
Refinement of <i>F</i>^2^ against ALL reflections. The weighted <i>R</i>-factor
<i>wR</i> and goodness of fit <i>S</i> are based on <i>F</i>^2^, conventional
<i>R</i>-factors <i>R</i> are based on <i>F</i>, with <i>F</i> set to zero for
negative <i>F</i>^2^. The threshold expression of <i>F</i>^2^ >
\s(<i>F</i>^2^) is used only for calculating <i>R</i>-factors(gt) <i>etc</i>.
and is not relevant to the choice of reflections for refinement.
<i>R</i>-factors based on <i>F</i>^2^ are statistically about twice as large
as those based on <i>F</i>, and <i>R</i>- factors based on ALL data will be
even larger.
;
_reflns_number_total     5498
_reflns_number_gt     3112
_reflns_threshold_expression     I>2\s(I)
_refine_ls_structure_factor_coef     Fsqd
_refine_ls_matrix_type     full
_refine_ls_R_factor_all     0.1108
_refine_ls_R_factor_gt     0.0591
_refine_ls_wR_factor_gt     0.1492
_refine_ls_wR_factor_ref     0.1784
_refine_ls_goodness_of_fit_ref     0.982
_refine_ls_restrained_S_all     0.983
_refine_ls_number_reflns     5498
_refine_ls_number_parameters     389
_refine_ls_number_restraints     3
_refine_ls_hydrogen_treatment     constr
_refine_ls_weighting_scheme     calc
_refine_ls_weighting_details
                    'calc w=1/[\s^2^(Fo^2^)+(0.1P)^2^] where P=(Fo^2^+2Fc^2^)/3'
_atom_sites_solution_hydrogens     geom
_atom_sites_solution_primary     direct
_atom_sites_solution_secondary     difmap
_refine_ls_shift/su_max     0.003
_refine_ls_shift/su_mean     0.001
_refine_diff_density_max     0.915
_refine_diff_density_min     -0.745
_refine_ls_extinction_method     'SHELXTL (Sheldrick, 2008)'
_refine_ls_extinction_coef     0.0013(4)
_refine_ls_extinction_expression
                                  'Fc^*^=kFc[1+0.001xFc^2^\l^3^/sin(2\q)]^-1/4^'
loop_
    _atom_type_symbol
    _atom_type_description
    _atom_type_scat_dispersion_real
    _atom_type_scat_dispersion_imag
    _atom_type_scat_source
    'C' 'C' 0.0033 0.0016
                         'International Tables Vol C Tables 4.2.6.8 and 6.1.1.4'
    'H' 'H' 0.0000 0.0000
                         'International Tables Vol C Tables 4.2.6.8 and 6.1.1.4'
    'N' 'N' 0.0061 0.0033
                         'International Tables Vol C Tables 4.2.6.8 and 6.1.1.4'
    'O' 'O' 0.0106 0.0060
                         'International Tables Vol C Tables 4.2.6.8 and 6.1.1.4'
    'Cd' 'Cd' -0.8075 1.2024
                         'International Tables Vol C Tables 4.2.6.8 and 6.1.1.4'
_computing_data_collection     'APEX2 (Bruker, 2006)'
_computing_cell_refinement     'SAINT (Bruker, 2006)'
_computing_data_reduction     'SAINT (Bruker, 2006)'
_computing_structure_solution     'SHELXTL (Sheldrick, 2008)'
_computing_structure_refinement     'SHELXTL (Sheldrick, 2008)'
_computing_molecular_graphics     'SHELXTL (Sheldrick, 2008)'
_computing_publication_material     'SHELXTL (Sheldrick, 2008)'
loop_
    _atom_site_type_symbol
    _atom_site_label
    _atom_site_fract_x
    _atom_site_fract_y
    _atom_site_fract_z
    _atom_site_U_iso_or_equiv
    _atom_site_adp_type
    _atom_site_calc_flag
    _atom_site_refinement_flags
    _atom_site_occupancy
    _atom_site_disorder_assembly
    _atom_site_disorder_group
    Cd Cd1 0.52395(5) 0.120056(16) 0.72358(4) 0.0622(2) Uani d U 1 . .
    N N1 0.6050(5) 0.0522(2) 0.3386(4) 0.0599(14) Uani d . 1 . .
    H H1D 0.6111 0.0635 0.4141 0.072 Uiso calc R 1 . .
    O O1 0.2880(4) 0.08774(19) 0.6790(4) 0.0758(14) Uani d . 1 . .
    C C1 1.0356(10) 0.0759(4) 0.0381(11) 0.177(6) Uani d . 1 . .
    H H1A 1.1044 0.0861 0.0893 0.265 Uiso calc R 1 . .
    H H1B 1.0161 0.1011 -0.0220 0.265 Uiso calc R 1 . .
    H H1C 1.0567 0.0464 -0.0060 0.265 Uiso calc R 1 . .
    O O2 0.4950(4) 0.07844(15) 0.5476(3) 0.0573(11) Uani d . 1 . .
    N N2 0.2895(5) 0.2425(2) 0.5429(5) 0.0717(16) Uani d . 1 . .
    H H2A 0.3209 0.2145 0.5612 0.086 Uiso calc R 1 . .
    C C2 0.9263(10) 0.0668(4) 0.1200(10) 0.110(3) Uani d . 1 . .
    O O3 0.6180(5) 0.18717(18) 0.8523(4) 0.0833(16) Uani d . 1 . .
    N N3 0.4284(6) 0.0859(3) 0.9582(6) 0.0827(19) Uani d . 1 . .
    C C3 0.9270(9) 0.0774(3) 0.2471(10) 0.110(3) Uani d . 1 . .
    H H3A 0.9996 0.0881 0.2857 0.132 Uiso calc R 1 . .
    O O4 0.4455(4) 0.19201(16) 0.6736(4) 0.0681(12) Uani d . 1 . .
    N N4 0.7851(7) 0.1171(3) 0.6646(8) 0.088(2) Uani d . 1 . .
    C C4 0.8199(8) 0.0723(3) 0.3176(7) 0.090(2) Uani d . 1 . .
    H H4A 0.8209 0.0800 0.4032 0.108 Uiso calc R 1 . .
    O O5 0.4001(6) 0.1286(2) 0.9256(5) 0.0974(18) Uani d U 1 . .
    C C5 0.7126(7) 0.0561(2) 0.2624(6) 0.0632(17) Uani d . 1 . .
    O O6 0.4965(5) 0.06211(19) 0.8850(5) 0.0908(16) Uani d U 1 . .
    C C6 0.7084(7) 0.0448(3) 0.1345(6) 0.085(2) Uani d . 1 . .
    H H6A 0.6371 0.0326 0.0963 0.102 Uiso calc R 1 . .
    O O7 0.3892(6) 0.0678(2) 1.0554(5) 0.118(2) Uani d . 1 . .
    C C7 0.8180(10) 0.0526(4) 0.0660(8) 0.107(3) Uani d . 1 . .
    H H7A 0.8161 0.0478 -0.0209 0.129 Uiso calc R 1 . .
    C C8 0.4994(7) 0.0337(2) 0.3078(6) 0.0651(19) Uani d . 1 . .
    H H8A 0.4935 0.0178 0.2303 0.078 Uiso calc R 1 . .
    O O8 0.8962(7) 0.1137(3) 0.6465(8) 0.148(3) Uani d . 1 . .
    O O9 0.7315(5) 0.0961(2) 0.7569(5) 0.0932(15) Uani d U 1 . .
    C C9 0.3925(7) 0.0357(2) 0.3828(6) 0.0635(18) Uani d . 1 . .
    O O10 0.7174(5) 0.1395(2) 0.5923(5) 0.0983(17) Uani d . 1 . .
    C C10 0.2830(8) 0.0150(3) 0.3372(7) 0.082(2) Uani d . 1 . .
    H H10A 0.2832 -0.0015 0.2604 0.098 Uiso calc R 1 . .
    C C11 0.1761(9) 0.0187(3) 0.4042(8) 0.103(3) Uani d . 1 . .
    H H11A 0.1039 0.0046 0.3730 0.124 Uiso calc R 1 . .
    C C12 0.1741(8) 0.0431(3) 0.5180(7) 0.089(2) Uani d . 1 . .
    H H12A 0.0999 0.0459 0.5617 0.107 Uiso calc R 1 . .
    C C13 0.2790(6) 0.0631(2) 0.5672(6) 0.0599(17) Uani d . 1 . .
    C C14 0.3929(6) 0.0600(2) 0.5020(5) 0.0560(16) Uani d . 1 . .
    C C15 0.1807(7) 0.0849(3) 0.7610(7) 0.098(3) Uani d . 1 . .
    H H15B 0.1649 0.0514 0.7821 0.147 Uiso calc R 1 . .
    H H15C 0.1100 0.0984 0.7183 0.147 Uiso calc R 1 . .
    H H30A 0.1965 0.1032 0.8369 0.147 Uiso calc R 1 . .
    C C16 -0.1017(8) 0.2383(4) 0.1810(8) 0.135(4) Uani d . 1 . .
    H H16A -0.1112 0.2701 0.1441 0.203 Uiso calc R 1 . .
    H H16B -0.1776 0.2288 0.2210 0.203 Uiso calc R 1 . .
    H H16C -0.0817 0.2151 0.1161 0.203 Uiso calc R 1 . .
    C C17 0.0001(9) 0.2395(3) 0.2769(9) 0.1052(15) Uani d . 1 . .
    C C18 0.0332(8) 0.2003(3) 0.3448(8) 0.1052(15) Uani d . 1 . .
    H H18A -0.0100 0.1714 0.3320 0.126 Uiso calc R 1 . .
    C C19 0.1278(9) 0.2004(3) 0.4330(8) 0.1052(15) Uani d . 1 . .
    H H19A 0.1452 0.1725 0.4799 0.126 Uiso calc R 1 . .
    C C20 0.1959(9) 0.2424(3) 0.4501(9) 0.1052(15) Uani d . 1 . .
    C C21 0.1634(8) 0.2822(3) 0.3850(8) 0.105(3) Uani d . 1 . .
    H H21A 0.2063 0.3114 0.3967 0.126 Uiso calc R 1 . .
    C C22 0.0648(8) 0.2800(3) 0.2990(8) 0.105(3) Uani d . 1 . .
    H H22A 0.0434 0.3083 0.2553 0.126 Uiso calc R 1 . .
    C C23 0.3343(7) 0.2797(3) 0.6043(6) 0.0704(19) Uani d . 1 . .
    H H23A 0.3031 0.3105 0.5846 0.084 Uiso calc R 1 . .
    C C24 0.4257(7) 0.2769(2) 0.6977(6) 0.0648(18) Uani d . 1 . .
    C C25 0.4601(8) 0.3203(3) 0.7604(7) 0.091(3) Uani d . 1 . .
    H H25A 0.4252 0.3500 0.7369 0.109 Uiso calc R 1 . .
    C C26 0.5450(8) 0.3182(3) 0.8558(7) 0.092(3) Uani d . 1 . .
    H H26A 0.5659 0.3467 0.8988 0.111 Uiso calc R 1 . .
    C C27 0.6008(8) 0.2744(3) 0.8898(6) 0.081(2) Uani d . 1 . .
    H H27A 0.6598 0.2737 0.9540 0.097 Uiso calc R 1 . .
    C C28 0.5685(7) 0.2320(3) 0.8280(6) 0.0646(18) Uani d . 1 . .
    C C29 0.4791(6) 0.2322(2) 0.7297(6) 0.0576(16) Uani d . 1 . .
    C C30 0.6976(8) 0.1818(3) 0.9596(7) 0.105(3) Uani d . 1 . .
    H H30B 0.7201 0.2136 0.9910 0.158 Uiso calc R 1 . .
    H H30C 0.7709 0.1644 0.9355 0.158 Uiso calc R 1 . .
    H H30D 0.6551 0.1640 1.0244 0.158 Uiso calc R 1 . .
loop_
    _atom_site_aniso_label
    _atom_site_aniso_U_11
    _atom_site_aniso_U_22
    _atom_site_aniso_U_33
    _atom_site_aniso_U_12
    _atom_site_aniso_U_13
    _atom_site_aniso_U_23
    Cd1 0.0739(4) 0.0603(4) 0.0524(3) 0.0070(3) -0.0105(2) -0.0061(2)
    N1 0.074(4) 0.060(3) 0.047(3) 0.005(3) 0.000(3) -0.003(2)
    O1 0.057(3) 0.108(4) 0.062(3) -0.009(3) 0.013(2) -0.016(3)
    C1 0.154(11) 0.172(12) 0.206(12) -0.010(9) 0.122(10) 0.007(10)
    O2 0.057(3) 0.067(3) 0.048(2) -0.005(2) -0.003(2) -0.012(2)
    N2 0.087(4) 0.056(4) 0.072(4) 0.002(3) -0.016(3) 0.000(3)
    C2 0.114(8) 0.111(8) 0.106(8) 0.015(6) 0.059(7) 0.008(6)
    O3 0.099(4) 0.074(4) 0.076(3) 0.013(3) -0.043(3) -0.019(3)
    N3 0.093(5) 0.099(6) 0.055(4) 0.011(4) -0.013(3) 0.002(4)
    C3 0.101(7) 0.096(7) 0.134(8) -0.018(5) 0.038(6) -0.008(6)
    O4 0.080(3) 0.056(3) 0.069(3) 0.002(2) -0.022(2) -0.009(2)
    N4 0.075(5) 0.099(6) 0.090(5) -0.002(4) 0.001(4) -0.023(4)
    C4 0.099(7) 0.096(6) 0.075(5) -0.008(5) 0.026(5) -0.006(4)
    O5 0.128(5) 0.097(5) 0.068(3) 0.024(4) 0.014(2) -0.012(3)
    C5 0.073(5) 0.060(4) 0.056(4) 0.014(4) 0.019(3) 0.004(3)
    O6 0.126(5) 0.078(3) 0.069(3) 0.021(3) 0.010(3) 0.0088(19)
    C6 0.091(6) 0.108(6) 0.054(4) 0.028(5) 0.008(4) 0.001(4)
    O7 0.120(5) 0.160(6) 0.074(4) -0.002(4) 0.021(3) 0.033(4)
    C7 0.138(9) 0.119(8) 0.065(5) 0.046(7) 0.041(6) 0.012(5)
    C8 0.102(6) 0.053(4) 0.041(3) 0.000(4) -0.003(4) -0.004(3)
    O8 0.069(5) 0.185(8) 0.190(8) 0.017(4) -0.015(5) -0.039(5)
    O9 0.086(2) 0.099(4) 0.095(4) 0.027(3) -0.017(3) -0.006(3)
    C9 0.088(5) 0.053(4) 0.049(4) -0.006(4) -0.002(3) -0.004(3)
    O10 0.074(4) 0.129(5) 0.092(4) 0.000(4) -0.020(3) 0.018(4)
    C10 0.097(7) 0.078(5) 0.070(5) -0.020(5) -0.010(4) -0.020(4)
    C11 0.092(7) 0.118(8) 0.100(7) -0.039(6) -0.005(5) -0.007(6)
    C12 0.079(6) 0.103(7) 0.084(5) -0.025(5) -0.003(4) -0.001(5)
    C13 0.055(4) 0.067(5) 0.058(4) -0.004(3) 0.005(3) -0.002(3)
    C14 0.076(5) 0.047(4) 0.045(3) -0.003(3) -0.004(3) 0.001(3)
    C15 0.076(6) 0.126(8) 0.091(6) 0.003(5) 0.028(4) -0.021(5)
    C16 0.098(8) 0.212(13) 0.097(7) 0.001(7) -0.038(6) -0.023(7)
    C17 0.121(4) 0.090(4) 0.104(3) -0.013(3) -0.045(3) -0.003(3)
    C18 0.121(4) 0.090(4) 0.104(3) -0.013(3) -0.045(3) -0.003(3)
    C19 0.121(4) 0.090(4) 0.104(3) -0.013(3) -0.045(3) -0.003(3)
    C20 0.121(4) 0.090(4) 0.104(3) -0.013(3) -0.045(3) -0.003(3)
    C21 0.113(7) 0.086(6) 0.116(7) -0.010(5) -0.053(6) 0.017(5)
    C22 0.098(7) 0.109(8) 0.108(7) 0.006(5) -0.041(5) 0.019(5)
    C23 0.078(5) 0.057(5) 0.076(5) 0.012(4) -0.006(4) 0.001(4)
    C24 0.082(5) 0.060(4) 0.053(4) -0.001(4) -0.015(4) 0.000(3)
    C25 0.131(8) 0.058(5) 0.083(5) -0.003(4) -0.031(5) -0.005(4)
    C26 0.122(8) 0.066(5) 0.089(6) -0.011(5) -0.020(5) -0.018(4)
    C27 0.107(7) 0.079(6) 0.056(4) -0.015(5) -0.021(4) -0.012(4)
    C28 0.069(5) 0.074(5) 0.051(4) -0.001(4) -0.004(3) -0.008(3)
    C29 0.060(4) 0.057(4) 0.056(4) -0.001(3) -0.003(3) -0.006(3)
    C30 0.125(8) 0.107(7) 0.083(5) 0.019(6) -0.048(5) -0.013(5)
_geom_special_details
;
All e.s.d.'s (except the e.s.d. in the dihedral angle between two l.s. planes)
are estimated using the full covariance matrix. The cell e.s.d.'s are taken
into account individually in the estimation of e.s.d.'s in distances, angles
and torsion angles; correlations between e.s.d.'s in cell parameters are only
used when they are defined by crystal symmetry. An approximate (isotropic)
treatment of cell e.s.d.'s is used for estimating e.s.d.'s involving l.s.
planes.
;
loop_
    _geom_bond_atom_site_label_1
    _geom_bond_atom_site_label_2
    _geom_bond_site_symmetry_2
    _geom_bond_distance
    _geom_bond_publ_flag
    Cd1 O2 . 2.204(4) ?
    Cd1 O4 . 2.205(4) ?
    Cd1 O6 . 2.350(5) ?
    Cd1 O9 . 2.361(5) ?
    Cd1 O3 . 2.500(5) ?
    Cd1 O5 . 2.538(5) ?
    Cd1 O10 . 2.569(6) ?
    N1 C8 . 1.288(8) ?
    N1 C5 . 1.421(8) ?
    N1 H1D . 0.8600 ?
    O1 C13 . 1.366(7) ?
    O1 C15 . 1.452(7) ?
    C1 C2 . 1.488(11) ?
    C1 H1A . 0.9600 ?
    C1 H1B . 0.9600 ?
    C1 H1C . 0.9600 ?
    O2 C14 . 1.304(7) ?
    N2 C23 . 1.299(8) ?
    N2 C20 . 1.407(9) ?
    N2 H2A . 0.8600 ?
    C2 C7 . 1.356(12) ?
    C2 C3 . 1.376(12) ?
    O3 C28 . 1.361(8) ?
    O3 C30 . 1.429(8) ?
    N3 O7 . 1.220(7) ?
    N3 O6 . 1.253(7) ?
    N3 O5 . 1.254(8) ?
    C3 C4 . 1.386(10) ?
    C3 H3A . 0.9300 ?
    O4 C29 . 1.299(7) ?
    N4 O8 . 1.219(9) ?
    N4 O10 . 1.222(9) ?
    N4 O9 . 1.274(8) ?
    C4 C5 . 1.371(10) ?
    C4 H4A . 0.9300 ?
    C5 C6 . 1.389(9) ?
    C6 C7 . 1.407(11) ?
    C6 H6A . 0.9300 ?
    C7 H7A . 0.9300 ?
    C8 C9 . 1.404(9) ?
    C8 H8A . 0.9300 ?
    C9 C10 . 1.397(9) ?
    C9 C14 . 1.426(8) ?
    C10 C11 . 1.361(11) ?
    C10 H10A . 0.9300 ?
    C11 C12 . 1.377(11) ?
    C11 H11A . 0.9300 ?
    C12 C13 . 1.360(9) ?
    C12 H12A . 0.9300 ?
    C13 C14 . 1.416(9) ?
    C15 H15B . 0.9600 ?
    C15 H15C . 0.9600 ?
    C15 H30A . 0.9600 ?
    C16 C17 . 1.495(11) ?
    C16 H16A . 0.9600 ?
    C16 H16B . 0.9600 ?
    C16 H16C . 0.9600 ?
    C17 C22 . 1.330(11) ?
    C17 C18 . 1.337(12) ?
    C18 C19 . 1.381(11) ?
    C18 H18A . 0.9300 ?
    C19 C20 . 1.376(12) ?
    C19 H19A . 0.9300 ?
    C20 C21 . 1.334(11) ?
    C21 C22 . 1.400(10) ?
    C21 H21A . 0.9300 ?
    C22 H22A . 0.9300 ?
    C23 C24 . 1.397(9) ?
    C23 H23A . 0.9300 ?
    C24 C29 . 1.394(9) ?
    C24 C25 . 1.407(9) ?
    C25 C26 . 1.362(10) ?
    C25 H25A . 0.9300 ?
    C26 C27 . 1.390(10) ?
    C26 H26A . 0.9300 ?
    C27 C28 . 1.374(9) ?
    C27 H27A . 0.9300 ?
    C28 C29 . 1.418(9) ?
    C30 H30B . 0.9600 ?
    C30 H30C . 0.9600 ?
    C30 H30D . 0.9600 ?
loop_
    _geom_angle_atom_site_label_1
    _geom_angle_atom_site_label_2
    _geom_angle_atom_site_label_3
    _geom_angle_site_symmetry_1
    _geom_angle_site_symmetry_3
    _geom_angle
    _geom_angle_publ_flag
    O2 Cd1 O4 . . 101.81(15) ?
    O2 Cd1 O6 . . 104.42(17) ?
    O4 Cd1 O6 . . 136.58(18) ?
    O2 Cd1 O9 . . 96.59(17) ?
    O4 Cd1 O9 . . 130.3(2) ?
    O6 Cd1 O9 . . 80.0(2) ?
    O2 Cd1 O3 . . 153.63(17) ?
    O4 Cd1 O3 . . 68.35(15) ?
    O6 Cd1 O3 . . 98.63(18) ?
    O9 Cd1 O3 . . 74.81(18) ?
    O2 Cd1 O5 . . 133.35(18) ?
    O4 Cd1 O5 . . 85.23(18) ?
    O6 Cd1 O5 . . 51.73(17) ?
    O9 Cd1 O5 . . 113.7(2) ?
    O3 Cd1 O5 . . 71.77(19) ?
    O2 Cd1 O10 . . 76.28(18) ?
    O4 Cd1 O10 . . 89.88(18) ?
    O6 Cd1 O10 . . 129.65(19) ?
    O9 Cd1 O10 . . 50.56(19) ?
    O3 Cd1 O10 . . 79.22(19) ?
    O5 Cd1 O10 . . 150.3(2) ?
    C8 N1 C5 . . 127.6(6) ?
    C8 N1 H1D . . 116.2 ?
    C5 N1 H1D . . 116.2 ?
    C13 O1 C15 . . 116.0(5) ?
    C2 C1 H1A . . 109.5 ?
    C2 C1 H1B . . 109.5 ?
    H1A C1 H1B . . 109.5 ?
    C2 C1 H1C . . 109.5 ?
    H1A C1 H1C . . 109.5 ?
    H1B C1 H1C . . 109.5 ?
    C14 O2 Cd1 . . 129.0(4) ?
    C23 N2 C20 . . 128.0(7) ?
    C23 N2 H2A . . 116.0 ?
    C20 N2 H2A . . 116.0 ?
    C7 C2 C3 . . 118.3(8) ?
    C7 C2 C1 . . 119.1(10) ?
    C3 C2 C1 . . 122.2(11) ?
    C28 O3 C30 . . 118.5(6) ?
    C28 O3 Cd1 . . 113.5(4) ?
    C30 O3 Cd1 . . 126.9(5) ?
    O7 N3 O6 . . 121.2(8) ?
    O7 N3 O5 . . 121.6(7) ?
    O6 N3 O5 . . 117.2(6) ?
    C2 C3 C4 . . 120.3(9) ?
    C2 C3 H3A . . 119.9 ?
    C4 C3 H3A . . 119.9 ?
    C29 O4 Cd1 . . 122.5(4) ?
    O8 N4 O10 . . 121.9(8) ?
    O8 N4 O9 . . 122.4(9) ?
    O10 N4 O9 . . 115.7(7) ?
    C5 C4 C3 . . 120.6(8) ?
    C5 C4 H4A . . 119.7 ?
    C3 C4 H4A . . 119.7 ?
    N3 O5 Cd1 . . 91.0(4) ?
    C4 C5 C6 . . 120.8(7) ?
    C4 C5 N1 . . 118.3(6) ?
    C6 C5 N1 . . 120.9(7) ?
    N3 O6 Cd1 . . 100.1(4) ?
    C5 C6 C7 . . 116.4(8) ?
    C5 C6 H6A . . 121.8 ?
    C7 C6 H6A . . 121.8 ?
    C2 C7 C6 . . 123.5(8) ?
    C2 C7 H7A . . 118.3 ?
    C6 C7 H7A . . 118.3 ?
    N1 C8 C9 . . 124.7(6) ?
    N1 C8 H8A . . 117.6 ?
    C9 C8 H8A . . 117.6 ?
    N4 O9 Cd1 . . 101.2(5) ?
    C10 C9 C8 . . 119.0(6) ?
    C10 C9 C14 . . 119.7(7) ?
    C8 C9 C14 . . 121.3(6) ?
    N4 O10 Cd1 . . 92.5(5) ?
    C11 C10 C9 . . 120.6(7) ?
    C11 C10 H10A . . 119.7 ?
    C9 C10 H10A . . 119.7 ?
    C10 C11 C12 . . 120.6(8) ?
    C10 C11 H11A . . 119.7 ?
    C12 C11 H11A . . 119.7 ?
    C13 C12 C11 . . 120.9(8) ?
    C13 C12 H12A . . 119.5 ?
    C11 C12 H12A . . 119.5 ?
    C12 C13 O1 . . 126.0(6) ?
    C12 C13 C14 . . 120.9(6) ?
    O1 C13 C14 . . 113.1(5) ?
    O2 C14 C13 . . 122.1(5) ?
    O2 C14 C9 . . 120.5(6) ?
    C13 C14 C9 . . 117.3(6) ?
    O1 C15 H15B . . 109.5 ?
    O1 C15 H15C . . 109.5 ?
    H15B C15 H15C . . 109.5 ?
    O1 C15 H30A . . 109.5 ?
    H15B C15 H30A . . 109.5 ?
    H15C C15 H30A . . 109.5 ?
    C17 C16 H16A . . 109.5 ?
    C17 C16 H16B . . 109.5 ?
    H16A C16 H16B . . 109.5 ?
    C17 C16 H16C . . 109.5 ?
    H16A C16 H16C . . 109.5 ?
    H16B C16 H16C . . 109.5 ?
    C22 C17 C18 . . 115.6(8) ?
    C22 C17 C16 . . 121.5(9) ?
    C18 C17 C16 . . 122.9(9) ?
    C17 C18 C19 . . 123.9(9) ?
    C17 C18 H18A . . 118.0 ?
    C19 C18 H18A . . 118.0 ?
    C20 C19 C18 . . 118.9(9) ?
    C20 C19 H19A . . 120.5 ?
    C18 C19 H19A . . 120.5 ?
    C21 C20 C19 . . 118.2(9) ?
    C21 C20 N2 . . 123.2(8) ?
    C19 C20 N2 . . 118.4(8) ?
    C20 C21 C22 . . 120.0(9) ?
    C20 C21 H21A . . 120.0 ?
    C22 C21 H21A . . 120.0 ?
    C17 C22 C21 . . 123.2(9) ?
    C17 C22 H22A . . 118.4 ?
    C21 C22 H22A . . 118.4 ?
    N2 C23 C24 . . 125.0(7) ?
    N2 C23 H23A . . 117.5 ?
    C24 C23 H23A . . 117.5 ?
    C29 C24 C23 . . 120.6(6) ?
    C29 C24 C25 . . 121.1(6) ?
    C23 C24 C25 . . 118.3(7) ?
    C26 C25 C24 . . 119.4(7) ?
    C26 C25 H25A . . 120.3 ?
    C24 C25 H25A . . 120.3 ?
    C25 C26 C27 . . 121.2(7) ?
    C25 C26 H26A . . 119.4 ?
    C27 C26 H26A . . 119.4 ?
    C28 C27 C26 . . 119.7(7) ?
    C28 C27 H27A . . 120.2 ?
    C26 C27 H27A . . 120.2 ?
    O3 C28 C27 . . 124.7(7) ?
    O3 C28 C29 . . 114.1(6) ?
    C27 C28 C29 . . 121.2(7) ?
    O4 C29 C24 . . 121.1(6) ?
    O4 C29 C28 . . 121.4(6) ?
    C24 C29 C28 . . 117.5(6) ?
    O3 C30 H30B . . 109.5 ?
    O3 C30 H30C . . 109.5 ?
    H30B C30 H30C . . 109.5 ?
    O3 C30 H30D . . 109.5 ?
    H30B C30 H30D . . 109.5 ?
    H30C C30 H30D . . 109.5 ?
loop_
    _geom_torsion_atom_site_label_1
    _geom_torsion_atom_site_label_2
    _geom_torsion_atom_site_label_3
    _geom_torsion_atom_site_label_4
    _geom_torsion_site_symmetry_1
    _geom_torsion_site_symmetry_2
    _geom_torsion_site_symmetry_3
    _geom_torsion_site_symmetry_4
    _geom_torsion
    _geom_torsion_publ_flag
    O4 Cd1 O2 C14 . . . . -75.0(5) ?
    O6 Cd1 O2 C14 . . . . 70.1(5) ?
    O9 Cd1 O2 C14 . . . . 151.4(5) ?
    O3 Cd1 O2 C14 . . . . -139.7(5) ?
    O5 Cd1 O2 C14 . . . . 19.6(6) ?
    O10 Cd1 O2 C14 . . . . -161.9(5) ?
    O2 Cd1 O3 C28 . . . . 74.8(6) ?
    O4 Cd1 O3 C28 . . . . 2.5(4) ?
    O6 Cd1 O3 C28 . . . . -134.4(5) ?
    O9 Cd1 O3 C28 . . . . 148.5(5) ?
    O5 Cd1 O3 C28 . . . . -89.6(5) ?
    O10 Cd1 O3 C28 . . . . 96.7(5) ?
    O2 Cd1 O3 C30 . . . . -117.5(6) ?
    O4 Cd1 O3 C30 . . . . 170.3(7) ?
    O6 Cd1 O3 C30 . . . . 33.4(6) ?
    O9 Cd1 O3 C30 . . . . -43.7(6) ?
    O5 Cd1 O3 C30 . . . . 78.2(6) ?
    O10 Cd1 O3 C30 . . . . -95.5(6) ?
    C7 C2 C3 C4 . . . . 1.7(15) ?
    C1 C2 C3 C4 . . . . 174.4(9) ?
    O2 Cd1 O4 C29 . . . . -155.5(5) ?
    O6 Cd1 O4 C29 . . . . 78.3(5) ?
    O9 Cd1 O4 C29 . . . . -46.1(6) ?
    O3 Cd1 O4 C29 . . . . -1.1(5) ?
    O5 Cd1 O4 C29 . . . . 71.2(5) ?
    O10 Cd1 O4 C29 . . . . -79.5(5) ?
    C2 C3 C4 C5 . . . . 0.9(14) ?
    O7 N3 O5 Cd1 . . . . -178.1(7) ?
    O6 N3 O5 Cd1 . . . . 0.2(7) ?
    O2 Cd1 O5 N3 . . . . 71.9(5) ?
    O4 Cd1 O5 N3 . . . . 173.6(5) ?
    O6 Cd1 O5 N3 . . . . -0.2(4) ?
    O9 Cd1 O5 N3 . . . . -54.1(5) ?
    O3 Cd1 O5 N3 . . . . -117.6(5) ?
    O10 Cd1 O5 N3 . . . . -105.0(5) ?
    C3 C4 C5 C6 . . . . -0.5(12) ?
    C3 C4 C5 N1 . . . . -179.1(7) ?
    C8 N1 C5 C4 . . . . -173.1(7) ?
    C8 N1 C5 C6 . . . . 8.2(10) ?
    O7 N3 O6 Cd1 . . . . 178.0(6) ?
    O5 N3 O6 Cd1 . . . . -0.3(8) ?
    O2 Cd1 O6 N3 . . . . -134.3(4) ?
    O4 Cd1 O6 N3 . . . . -8.9(6) ?
    O9 Cd1 O6 N3 . . . . 131.4(5) ?
    O3 Cd1 O6 N3 . . . . 58.6(5) ?
    O5 Cd1 O6 N3 . . . . 0.2(4) ?
    O10 Cd1 O6 N3 . . . . 141.8(4) ?
    C4 C5 C6 C7 . . . . -2.2(11) ?
    N1 C5 C6 C7 . . . . 176.4(6) ?
    C3 C2 C7 C6 . . . . -4.7(16) ?
    C1 C2 C7 C6 . . . . -177.7(8) ?
    C5 C6 C7 C2 . . . . 5.0(13) ?
    C5 N1 C8 C9 . . . . -172.6(6) ?
    O8 N4 O9 Cd1 . . . . -179.7(7) ?
    O10 N4 O9 Cd1 . . . . -2.2(8) ?
    O2 Cd1 O9 N4 . . . . 67.4(4) ?
    O4 Cd1 O9 N4 . . . . -44.2(5) ?
    O6 Cd1 O9 N4 . . . . 170.9(5) ?
    O3 Cd1 O9 N4 . . . . -87.2(4) ?
    O5 Cd1 O9 N4 . . . . -148.9(4) ?
    O10 Cd1 O9 N4 . . . . 1.2(4) ?
    N1 C8 C9 C10 . . . . 178.8(6) ?
    N1 C8 C9 C14 . . . . 0.9(11) ?
    O8 N4 O10 Cd1 . . . . 179.5(7) ?
    O9 N4 O10 Cd1 . . . . 2.0(7) ?
    O2 Cd1 O10 N4 . . . . -112.0(5) ?
    O4 Cd1 O10 N4 . . . . 145.9(5) ?
    O6 Cd1 O10 N4 . . . . -14.4(6) ?
    O9 Cd1 O10 N4 . . . . -1.2(4) ?
    O3 Cd1 O10 N4 . . . . 77.9(5) ?
    O5 Cd1 O10 N4 . . . . 65.7(7) ?
    C8 C9 C10 C11 . . . . -176.4(7) ?
    C14 C9 C10 C11 . . . . 1.5(11) ?
    C9 C10 C11 C12 . . . . 0.2(14) ?
    C10 C11 C12 C13 . . . . -1.5(14) ?
    C11 C12 C13 O1 . . . . -179.6(7) ?
    C11 C12 C13 C14 . . . . 1.0(12) ?
    C15 O1 C13 C12 . . . . 11.0(10) ?
    C15 O1 C13 C14 . . . . -169.6(6) ?
    Cd1 O2 C14 C13 . . . . -2.6(8) ?
    Cd1 O2 C14 C9 . . . . 177.4(4) ?
    C12 C13 C14 O2 . . . . -179.3(6) ?
    O1 C13 C14 O2 . . . . 1.2(9) ?
    C12 C13 C14 C9 . . . . 0.7(10) ?
    O1 C13 C14 C9 . . . . -178.7(5) ?
    C10 C9 C14 O2 . . . . 178.1(6) ?
    C8 C9 C14 O2 . . . . -4.1(9) ?
    C10 C9 C14 C13 . . . . -1.9(9) ?
    C8 C9 C14 C13 . . . . 175.9(6) ?
    C22 C17 C18 C19 . . . . -0.1(17) ?
    C16 C17 C18 C19 . . . . 179.2(9) ?
    C17 C18 C19 C20 . . . . -2.3(17) ?
    C18 C19 C20 C21 . . . . 3.3(16) ?
    C18 C19 C20 N2 . . . . 178.1(9) ?
    C23 N2 C20 C21 . . . . 20.2(15) ?
    C23 N2 C20 C19 . . . . -154.3(9) ?
    C19 C20 C21 C22 . . . . -1.9(16) ?
    N2 C20 C21 C22 . . . . -176.5(9) ?
    C18 C17 C22 C21 . . . . 1.5(17) ?
    C16 C17 C22 C21 . . . . -177.8(9) ?
    C20 C21 C22 C17 . . . . -0.5(17) ?
    C20 N2 C23 C24 . . . . 178.5(8) ?
    N2 C23 C24 C29 . . . . 1.8(12) ?
    N2 C23 C24 C25 . . . . -176.7(7) ?
    C29 C24 C25 C26 . . . . -1.5(12) ?
    C23 C24 C25 C26 . . . . 177.1(8) ?
    C24 C25 C26 C27 . . . . 1.9(14) ?
    C25 C26 C27 C28 . . . . -1.2(13) ?
    C30 O3 C28 C27 . . . . 8.4(11) ?
    Cd1 O3 C28 C27 . . . . 177.3(6) ?
    C30 O3 C28 C29 . . . . -172.4(6) ?
    Cd1 O3 C28 C29 . . . . -3.6(7) ?
    C26 C27 C28 O3 . . . . 179.2(7) ?
    C26 C27 C28 C29 . . . . 0.1(11) ?
    Cd1 O4 C29 C24 . . . . -178.6(5) ?
    Cd1 O4 C29 C28 . . . . -0.5(8) ?
    C23 C24 C29 O4 . . . . 0.1(10) ?
    C25 C24 C29 O4 . . . . 178.6(7) ?
    C23 C24 C29 C28 . . . . -178.1(6) ?
    C25 C24 C29 C28 . . . . 0.4(10) ?
    O3 C28 C29 O4 . . . . 2.9(9) ?
    C27 C28 C29 O4 . . . . -177.9(6) ?
    O3 C28 C29 C24 . . . . -178.9(6) ?
    C27 C28 C29 C24 . . . . 0.3(10) ?
loop_
    _geom_hbond_atom_site_label_D
    _geom_hbond_atom_site_label_H
    _geom_hbond_atom_site_label_A
    _geom_hbond_distance_DH
    _geom_hbond_distance_HA
    _geom_hbond_distance_DA
    _geom_hbond_angle_DHA
    N1 H1D O2 0.86 1.94 2.616(6) 135
    N2 H2A O4 0.86 1.90 2.577(7) 135
data_global
_journal_date_recd_electronic     2008-09-27
_journal_date_accepted     2008-10-15
_journal_name_full     'Acta Crystallographica, Section E'
_journal_year     2008
_journal_volume     64
_journal_issue     11
_journal_page_first     m1482
_journal_page_last     m1483
_journal_paper_category     QM
_journal_coeditor_code     AT2640
_publ_contact_author_name     'Guo-Liang Zhao'
_publ_contact_author_address
;
  Zhejiang Key Laboratory for Reactive Chemistry on Solid Surfaces,
  Institute of Physical Chemistry,
  Zhejiang Normal University,
  Jinhua, Zhejiang 321004,
  P. R. China
;
_publ_contact_author_email     sky53@zjnu.cn
_publ_contact_author_fax     '86-579-2282595'
_publ_contact_author_phone     '86-579-2283925'
_publ_section_title
;\
Bis{6-methoxy-2-[(4-methylphenyl)iminiomethyl]phenolato-\
\k^2^<i>O</i>,<i>O</i>'}bis(nitrato-\k^2^<i>O</i>,<i>O</i>')cadmium(II)
;
loop_
    _publ_author_name
    _publ_author_address
    'Hua-Qiong Li'
;
Zhejiang Key Laboratory for Reactive Chemistry on Solid Surfaces
Institute of Physical Chemistry
Zhejiang Normal University
Jinhua
Zhejiang 321004
People's Republic of China
and
College of Chemistry and Life Science
Zhejiang Normal University
Jinhua 321004
Zhejiang
People's Republic of China
;
    'Hui-Duo Xian'
;
Zhejiang Key Laboratory for Reactive Chemistry on Solid Surfaces
Institute of Physical Chemistry
Zhejiang Normal University
Jinhua
Zhejiang 321004
People's Republic of China
and
College of Chemistry and Life Science
Zhejiang Normal University
Jinhua 321004
Zhejiang
People's Republic of China
;
    'Jian-Feng Liu'
;
Zhejiang Key Laboratory for Reactive Chemistry on Solid Surfaces
Institute of Physical Chemistry
Zhejiang Normal University
Jinhua
Zhejiang 321004
People's Republic of China
and
College of Chemistry and Life Science
Zhejiang Normal University
Jinhua 321004
Zhejiang
People's Republic of China
;
    'Guo-Liang Zhao'
;
Zhejiang Key Laboratory for Reactive Chemistry on Solid Surfaces
Institute of Physical Chemistry
Zhejiang Normal University
Jinhua
Zhejiang 321004
People's Republic of China
and
College of Chemistry and Life Science
Zhejiang Normal University
Jinhua 321004
Zhejiang
People's Republic of China
;
