# Supplementary material for: Bis{6-meth­oxy-2-[(4-methyl­phen­yl)­iminio­meth­yl]phenolato-κ2 O,O′}bis­(nitrato-κ2 O,O′)cadmium(II)
Source: Acta Crystallogr Sect E Struct Rep Online. 2008 Oct 31;64(Pt 11):m1482–3. doi: 10.1107/S1600536808033539 (PMC2959626; doi:10.1107/S1600536808033539)
Supplement: Supplementary file 2 [file e-64-m1482-Isup2.hkl]

# 
# h,k,l, Fc-squared, Fo-squared, sigma(Fo-squared) and status flag 
# 
data_I
_shelx_title ' a in P2(1)/c' 
_shelx_refln_list_code          4 
_shelx_F_calc_maximum      370.69 
_exptl_crystal_F_000      2590.00 
_reflns_d_resolution_high  0.8409 
 
loop_ 
 _symmetry_equiv_pos_as_xyz 
 'x, y, z' 
 '-x, y+1/2, -z+1/2' 
 '-x, -y, -z' 
 'x, -y-1/2, z-1/2' 
 
_cell_length_a    10.8009 
_cell_length_b    27.3377 
_cell_length_c    10.5878 
_cell_angle_alpha  90.000 
_cell_angle_beta   90.208 
_cell_angle_gamma  90.000 
 
_shelx_F_squared_multiplier     1.000 
 
loop_ 
 _refln_index_h 
 _refln_index_k 
 _refln_index_l 
 _refln_F_squared_calc 
 _refln_F_squared_meas 
 _refln_F_squared_sigma 
 _refln_observed_status 
   1   0   0   122847.80   153330.44   1717.82 o 
   2   0   0    33963.41    33359.34    621.58 o 
   6   0   0     1025.02     1501.71    166.62 o 
   7   0   0        2.95        0.00     17.34 o 
   8   0   0       68.33     1707.86    221.71 o 
   9   0   0     2250.62      981.84    320.04 o 
  10   0   0      812.79      116.81     72.82 o 
  11   0   0      100.30      120.99     74.77 o 
  12   0   0       30.10       58.14     40.40 o 
   1   1   0       63.53       55.95      3.36 o 
   2   1   0      719.16      605.08     11.10 o 
   3   1   0       25.55       61.86     10.16 o 
   5   1   0     1575.45     1369.17     37.83 o 
   6   1   0     1455.15     1366.97    366.73 o 
   7   1   0        3.61       44.31     79.48 o 
   8   1   0     1591.25      240.54    106.51 o 
   9   1   0      445.77     1984.66    364.71 o 
  10   1   0      352.41       97.03     52.83 o 
  11   1   0      251.97      320.22     92.86 o 
  12   1   0       59.10      127.61     35.25 o 
   1   2   0      559.12      505.29      8.92 o 
   2   2   0     5902.19     5524.69     36.30 o 
   3   2   0     1634.23     1640.79     23.20 o 
   4   2   0      721.97      725.94     42.99 o 
   5   2   0      244.70     1499.86    197.70 o 
   7   2   0      216.91        2.56     28.24 o 
   8   2   0      182.40     1703.63    228.95 o 
   9   2   0     1189.26     1410.35     99.64 o 
  10   2   0      209.09      194.33    129.69 o 
  11   2   0        1.61       66.55    130.83 o 
  12   2   0        0.02       31.70     35.23 o 
   1   3   0     8446.70     7794.28     51.60 o 
   2   3   0     6568.17     6989.97     43.03 o 
   3   3   0      479.14      531.62     16.41 o 
   4   3   0       26.41       63.24     17.20 o 
   5   3   0     5810.15     5574.32    111.36 o 
   7   3   0     3663.03     3950.99     73.19 o 
   8   3   0     2998.44     1226.12    360.19 o 
   9   3   0      812.97      581.88    215.28 o 
  10   3   0      456.82      400.88    100.33 o 
  11   3   0      220.75      211.09    120.72 o 
  12   3   0      142.37      190.06     52.82 o 
   0   4   0     4258.29     4592.88     49.15 o 
   1   4   0    24360.03    24338.58    144.83 o 
   2   4   0    13263.34    12621.95     71.37 o 
   3   4   0    14662.14    13665.02    111.07 o 
   4   4   0    13225.24    12852.89    133.18 o 
   5   4   0     7169.17     8144.65    702.11 o 
   6   4   0      435.12     1478.23    152.37 o 
   7   4   0     1261.12     1814.32    912.23 o 
   8   4   0      740.08      798.25     35.79 o 
   9   4   0       46.11     1039.38    190.80 o 
  10   4   0        6.79       75.72     93.16 o 
  11   4   0       12.64       36.68     61.69 o 
  12   4   0       34.37       54.14     43.82 o 
   1   5   0    13026.57    11196.48     61.80 o 
   2   5   0     3180.47     3142.78     25.91 o 
   3   5   0       18.47       30.17      9.98 o 
   4   5   0     1392.88     1342.42     19.33 o 
   5   5   0     1873.34     1683.67     39.09 o 
   6   5   0     2150.50     2142.65    191.80 o 
   7   5   0     1919.19     2173.43     78.30 o 
   8   5   0      431.58      368.87     92.78 o 
   9   5   0      606.70      629.09    118.00 o 
  10   5   0      602.08      820.22    160.33 o 
  11   5   0      288.34      343.23    116.96 o 
  12   5   0       65.96       97.22     53.46 o 
   0   6   0    96112.66   102244.19    720.03 o 
   1   6   0        2.90        0.00      9.16 o 
   2   6   0     1358.97     1399.75     15.46 o 
   3   6   0     1347.00     1441.00     18.37 o 
   4   6   0     1502.19     1399.70     29.81 o 
   5   6   0      818.05      627.24     54.41 o 
   6   6   0       44.36      133.05     43.12 o 
   8   6   0       48.66      195.35    210.37 o 
   9   6   0      435.91      552.66    234.46 o 
  10   6   0      227.14      535.26     53.90 o 
  11   6   0        0.06        0.00     42.62 o 
  12   6   0        9.10       16.74     40.03 o 
   1   7   0       83.86       86.20      9.92 o 
   2   7   0     2438.24     2326.38     25.35 o 
   3   7   0     6344.05     6746.52     56.18 o 
   4   7   0     5447.35     5543.03     44.40 o 
   5   7   0     4270.05     4219.78     66.71 o 
   6   7   0     2769.56     2740.93     65.58 o 
   7   7   0      870.54      707.81    163.66 o 
   8   7   0     2094.53     2169.73    482.61 o 
   9   7   0     1159.43     1237.41    335.27 o 
  10   7   0      305.20      419.51     63.71 o 
  11   7   0      129.69      144.91     35.70 o 
  12   7   0       48.04      102.14     52.72 o 
   0   8   0      914.94     1073.01     28.97 o 
   1   8   0     2990.89     2597.33     28.66 o 
   2   8   0     2672.47     2549.10     25.94 o 
   3   8   0     8717.53     8673.61    256.49 o 
   4   8   0     9244.19     9316.93     95.87 o 
   5   8   0     4030.67     3787.84     47.39 o 
   6   8   0      993.12     1223.43     41.02 o 
   7   8   0      750.18      645.65     29.37 o 
   8   8   0      206.30      209.16    122.73 o 
   9   8   0      210.73      261.05     41.05 o 
  10   8   0        3.04       18.07     61.07 o 
  11   8   0        3.57       25.98     37.28 o 
  12   8   0        5.21        4.99     42.05 o 
   1   9   0      140.25      118.65      8.16 o 
   2   9   0      572.11      573.61     11.55 o 
   3   9   0     2348.53     2106.56     33.47 o 
   4   9   0      804.45      695.14     46.87 o 
   5   9   0     2891.69     3183.88     46.03 o 
   6   9   0     2659.36     3090.77     55.62 o 
   7   9   0      995.70      904.53     66.41 o 
   8   9   0      419.24      432.88     59.62 o 
   9   9   0      256.04      356.61     46.51 o 
  10   9   0       20.81       20.68     27.97 o 
  11   9   0       89.96      157.61     50.03 o 
  12   9   0        9.35       22.94     44.38 o 
   0  10   0      213.73      263.00     26.46 o 
   1  10   0       18.85       10.64      5.09 o 
   2  10   0     2080.87     1893.80     24.22 o 
   3  10   0     1668.56     1653.51     23.20 o 
   4  10   0      761.00      697.20     26.83 o 
   5  10   0      825.47      905.48     24.94 o 
   6  10   0       74.14       80.24     22.14 o 
   7  10   0      150.71      266.63    207.68 o 
   8  10   0       13.26      256.71    314.42 o 
   9  10   0      125.98      207.32    151.48 o 
  10  10   0       60.07      100.26     71.69 o 
  11  10   0        0.04       55.87    228.56 o 
  12  10   0        0.03       26.51     43.35 o 
   2  11   0     3612.83     3595.78     35.92 o 
   3  11   0       17.21       10.73      9.75 o 
   4  11   0     1975.07     1919.78     79.69 o 
   5  11   0     2526.33     2490.63     84.16 o 
   6  11   0     1924.11     1644.97     42.43 o 
   7  11   0      728.87      913.01    107.32 o 
   8  11   0     1445.67     1406.42    100.01 o 
   9  11   0      785.47      877.58    146.56 o 
  10  11   0      388.79      382.10    114.60 o 
  11  11   0      445.99      606.68    192.32 o 
  12  11   0      132.27      141.21     59.40 o 
   0  12   0    12236.57    12515.23    121.62 o 
   1  12   0    11991.25    11441.70     79.65 o 
   2  12   0     8300.15     7733.94     59.04 o 
   3  12   0     6208.83     5962.97     54.13 o 
   4  12   0      436.36      392.86     24.12 o 
   5  12   0      600.26      582.28     28.02 o 
   6  12   0      634.92      666.86     28.14 o 
   7  12   0      617.51      753.94    131.32 o 
   8  12   0      245.55      334.99     72.23 o 
   9  12   0        2.75      131.97    187.28 o 
  10  12   0        1.47      144.38    142.23 o 
  11  12   0        1.30       63.07     49.20 o 
   1  13   0      698.12      720.73     18.40 o 
   2  13   0        2.48       25.15     32.45 o 
   3  13   0      506.36      698.56     36.00 o 
   4  13   0      529.55      550.29     36.61 o 
   5  13   0      797.83      854.05     49.71 o 
   6  13   0      885.98      786.86     43.56 o 
   7  13   0      697.67      769.21     67.94 o 
   8  13   0       65.93      118.79     52.76 o 
   9  13   0        7.09       34.57     29.92 o 
  10  13   0      193.80      213.18     74.06 o 
  11  13   0       86.66       95.33     62.02 o 
   0  14   0      816.89      824.97     30.41 o 
   1  14   0     2686.33     2681.93     37.10 o 
   2  14   0      596.92      581.44     22.32 o 
   3  14   0     1787.56     1935.30     49.97 o 
   4  14   0     1186.39     1169.07     40.82 o 
   5  14   0      205.97      201.10     35.64 o 
   6  14   0      258.79      245.71     41.19 o 
   7  14   0       89.75      205.52    251.82 o 
   8  14   0      120.21      146.14    188.85 o 
   9  14   0       16.16       77.50    189.21 o 
  10  14   0        9.06       40.34     45.67 o 
  11  14   0        0.46       42.16     81.71 o 
   1  15   0     3105.54     3166.61     41.83 o 
   3  15   0     1213.80     1279.94     80.16 o 
   4  15   0     1126.66     1067.29     45.86 o 
   5  15   0     1184.97     1248.16    112.96 o 
   6  15   0     1240.06     1440.96    132.28 o 
   7  15   0     1190.80     1136.85    139.96 o 
   8  15   0      703.84      823.68    120.63 o 
   9  15   0      334.32      348.47     62.37 o 
  10  15   0      280.82      351.01     81.73 o 
  11  15   0      230.68      301.52     99.03 o 
   0  16   0    14496.10    14698.83    150.12 o 
   1  16   0     8514.94     8380.09     74.15 o 
   2  16   0     5974.18     5721.93     60.84 o 
   3  16   0     3074.01     3080.90     74.37 o 
   4  16   0     2163.50     2096.96    107.27 o 
   5  16   0      902.59      930.97     57.12 o 
   6  16   0      300.55      243.36     51.95 o 
   7  16   0      223.01      310.48     43.27 o 
   8  16   0      124.89      112.36     34.51 o 
   9  16   0       32.47       81.18     42.62 o 
  10  16   0        9.95       70.01     45.71 o 
  11  16   0       18.51       55.10     46.53 o 
   1  17   0      156.11      187.46     16.92 o 
   2  17   0      112.88      231.08     87.79 o 
   3  17   0      377.04      524.79     92.13 o 
   4  17   0       13.28       15.30     32.80 o 
   5  17   0        1.83       30.44     60.26 o 
   6  17   0        2.38       31.83     30.41 o 
   7  17   0      207.99      227.19     37.89 o 
   8  17   0      233.11      226.31     51.83 o 
   9  17   0       60.52       87.73     44.91 o 
  10  17   0       25.92       38.42     41.93 o 
   0  18   0     1049.20      966.38     38.11 o 
   1  18   0     1415.24     1317.49     53.14 o 
   2  18   0      657.68      728.68     80.13 o 
   3  18   0      696.75      643.14     45.50 o 
   4  18   0      123.69      133.01     35.02 o 
   5  18   0      188.74      212.25     41.47 o 
   6  18   0      100.74      231.62    262.70 o 
   7  18   0      212.62      278.08    121.98 o 
   8  18   0       75.03      236.53    278.62 o 
   9  18   0        9.82       28.17     45.51 o 
  10  18   0        7.98       11.54     53.25 o 
   3  19   0     1207.38     1210.44     58.68 o 
   4  19   0     1753.45     1907.78    105.90 o 
   5  19   0     1073.41     1185.12     64.34 o 
   6  19   0      719.97      722.92     58.40 o 
   7  19   0      807.05     1009.64     85.17 o 
   8  19   0      581.84      717.37    151.81 o 
   9  19   0      256.58      295.10     62.19 o 
  10  19   0      136.00      207.26     84.34 o 
   0  20   0     5096.08     5292.42    316.60 o 
   1  20   0     4807.64     5329.93     84.04 o 
   2  20   0     4808.26     4563.88    808.49 o 
   3  20   0     2611.06     2849.08     86.81 o 
   4  20   0      873.72      941.10     57.78 o 
   5  20   0      500.37      587.58     68.52 o 
   6  20   0      373.56      276.98     95.99 o 
   7  20   0      382.03      160.90    103.77 o 
   8  20   0        6.61       48.42     55.69 o 
   9  20   0        1.52        0.00     40.14 o 
  10  20   0        0.12       33.86     44.81 o 
   1  21   0        5.22       29.37     15.09 o 
   3  21   0        0.09       15.69     27.56 o 
   4  21   0        4.59       11.51     24.30 o 
   5  21   0       34.08       93.57    110.74 o 
   6  21   0       55.12       61.54    111.60 o 
   7  21   0        7.39       76.98    128.51 o 
   8  21   0        1.54       28.70     67.42 o 
   9  21   0        3.25       34.91     42.20 o 
   0  22   0      133.15      156.12     36.56 o 
   1  22   0       14.82        5.10     19.12 o 
   2  22   0      633.38      703.09     54.24 o 
   3  22   0      879.94      959.92     46.40 o 
   4  22   0      632.44      756.04    109.51 o 
   5  22   0      424.57      533.63    130.19 o 
   6  22   0      325.55      436.49    173.37 o 
   7  22   0      306.20      426.64    124.17 o 
   8  22   0      150.24      107.70     67.33 o 
   9  22   0       21.75       51.08     59.77 o 
   1  23   0       14.12       30.24     87.80 o 
   2  23   0        1.16       48.53    277.46 o 
   3  23   0      273.90      323.53     36.60 o 
   4  23   0      505.41      618.35     93.64 o 
   5  23   0      638.77      744.77     68.46 o 
   6  23   0      501.87      585.44     74.42 o 
   7  23   0      698.38      762.26    238.30 o 
   8  23   0      574.97      383.86    111.96 o 
   9  23   0      180.03      228.65     66.15 o 
   0  24   0      195.98      348.99    167.68 o 
   1  24   0      171.91      229.90     37.35 o 
   2  24   0      455.12      504.45     47.21 o 
   3  24   0      542.96      571.67     73.01 o 
   4  24   0      299.82      252.39     86.93 o 
   5  24   0      191.32      134.70     57.76 o 
   6  24   0      233.75      134.36     61.54 o 
   7  24   0       90.74       51.32     30.53 o 
   8  24   0        2.48        0.00     31.75 o 
   1  25   0       10.86      134.95    616.52 o 
   2  25   0       29.88       55.11     37.10 o 
   3  25   0        1.87       82.91    441.68 o 
   4  25   0        5.25       50.44    188.18 o 
   5  25   0       32.94       20.05     42.74 o 
   6  25   0       23.94        3.15     30.30 o 
   7  25   0        3.10        0.55     26.92 o 
   8  25   0        1.28        2.99     43.97 o 
   0  26   0      866.47      795.00    434.86 o 
   1  26   0      875.16     1195.54    151.59 o 
   2  26   0     1353.50     1387.34    117.72 o 
   3  26   0      796.22      948.27     92.85 o 
   4  26   0      291.13      251.63    113.08 o 
   5  26   0      122.72       84.40     50.63 o 
   6  26   0      164.85       79.80     41.26 o 
   7  26   0      184.87      110.36     66.51 o 
   1  27   0       50.07      252.97    763.17 o 
   2  27   0      154.20      183.36     99.20 o 
   3  27   0      158.71      224.47     57.90 o 
   4  27   0      166.30      144.44     91.91 o 
   5  27   0      110.13       56.51     45.15 o 
   6  27   0       90.76       89.01     55.17 o 
   7  27   0       68.05       65.05     34.58 o 
   0  28   0      443.74      385.25     89.18 o 
   1  28   0      345.06      406.93    133.01 o 
   2  28   0      184.69      206.51     50.58 o 
   3  28   0      110.36      123.57     47.64 o 
   4  28   0       95.03       35.10     46.62 o 
   5  28   0       29.31       18.38     45.40 o 
   6  28   0        2.17        0.00     34.44 o 
   1  29   0        0.17       47.02     38.01 o 
   2  29   0        0.54       89.29    277.57 o 
   3  29   0        8.04       32.96     95.63 o 
   4  29   0        1.07        0.00     42.37 o 
   5  29   0        5.66        9.81     46.12 o 
   0  30   0      382.67      549.38    105.66 o 
   1  30   0      295.73      402.40     73.44 o 
   2  30   0      118.73      158.31     57.96 o 
   3  30   0      158.50      169.13     63.30 o 
   4  30   0       89.50       72.15    129.44 o 
   1  31   0        4.76       20.21     40.94 o 
   2  31   0       26.51       15.34     36.63 o 
   3  31   0       42.76        7.94     68.30 o 
   0  32   0      222.56      277.53     88.28 o 
   1  32   0      216.71      240.15     58.50 o 
   2  32   0       58.88       24.32     38.11 o 
 -12   1   1       65.09       84.16     38.81 o 
 -11   1   1      111.74       42.24     26.54 o 
 -10   1   1      402.19      521.14    214.63 o 
  -9   1   1     2417.56       24.25     38.45 o 
  -7   1   1      383.06      382.69    136.00 o 
  -6   1   1     3035.17     3077.55    173.44 o 
  -5   1   1     6500.28     5489.78    568.38 o 
  -4   1   1     5562.06     5051.59     46.21 o 
  -3   1   1     6732.94     6803.68     44.58 o 
  -2   1   1      114.27      106.04      5.19 o 
  -1   1   1      162.62      159.27      5.18 o 
   0   1   1     5215.15     4810.10     28.01 o 
   1   1   1     2116.57     1764.23     16.30 o 
   2   1   1     6443.62     5803.05     37.97 o 
   3   1   1      966.36      984.74     17.72 o 
   4   1   1      232.90      259.96    134.22 o 
   5   1   1      405.06       25.44     74.30 o 
   6   1   1      898.15      727.74    194.07 o 
   7   1   1      667.52      649.98     84.92 o 
   8   1   1     1093.17     1192.38     51.22 o 
   9   1   1      508.49      456.83     66.78 o 
  10   1   1       33.22       27.63     29.51 o 
  11   1   1      316.73      423.67     95.50 o 
  12   1   1      115.37      197.80     46.73 o 
 -12   2   1       45.37       37.08     36.12 o 
 -11   2   1       58.95       46.08    122.13 o 
 -10   2   1       64.00      135.52    132.72 o 
  -9   2   1       32.82      496.81    328.37 o 
  -8   2   1      139.17     1929.63    244.30 o 
  -7   2   1      623.51      678.19     69.04 o 
  -6   2   1     1901.58     2051.54     66.37 o 
  -5   2   1     5139.31     4901.13     49.89 o 
  -4   2   1     8480.68     8494.08     72.57 o 
  -3   2   1     8614.62     7732.27     50.36 o 
  -2   2   1     1249.04     1371.14     20.17 o 
  -1   2   1    36327.73    36638.95    200.23 o 
   0   2   1    51550.11    55282.56    260.69 o 
   1   2   1    38983.78    39302.90    302.49 o 
   2   2   1    12163.29    11741.64     68.05 o 
   3   2   1    41753.88    42002.24    423.89 o 
   4   2   1    27664.46    26033.83   1493.77 o 
   5   2   1    14862.94    14331.18    137.67 o 
   6   2   1     1621.28     1831.77    116.58 o 
   7   2   1      649.16      673.71     52.53 o 
   8   2   1     1188.29     1219.97     43.85 o 
   9   2   1      168.94      337.31    155.44 o 
  10   2   1       20.46       61.63     29.63 o 
  11   2   1       13.61       82.41     79.93 o 
  12   2   1       18.33       38.84     35.73 o 
 -12   3   1       20.28       75.76     42.08 o 
 -11   3   1      177.64       82.32     47.01 o 
 -10   3   1      181.43      227.89    156.97 o 
  -9   3   1      136.06      108.88     31.66 o 
  -8   3   1      772.87      112.83     82.42 o 
  -7   3   1      757.41      925.84    145.71 o 
  -6   3   1     1378.30     1530.94     33.10 o 
  -5   3   1     5775.59     5666.37     91.77 o 
  -4   3   1     4323.18     4501.86     37.55 o 
  -3   3   1     3369.83     3008.39     25.67 o 
  -2   3   1     7738.65     6837.31     42.86 o 
  -1   3   1     1678.29     1714.37     16.41 o 
   0   3   1      142.96      143.60      6.98 o 
   1   3   1     7872.53     6967.59     73.59 o 
   2   3   1       50.76       51.23      4.42 o 
   6   3   1     1451.61     1483.51     47.97 o 
   7   3   1      754.63      677.40     35.42 o 
   8   3   1      676.36      874.60     80.31 o 
   9   3   1     1044.56     1206.05     54.06 o 
  10   3   1      358.03      390.73     62.47 o 
  11   3   1      310.01      424.76    112.86 o 
  12   3   1      135.32      142.18     54.18 o 
 -12   4   1        0.33       18.46     29.35 o 
 -11   4   1        0.14       70.93    155.01 o 
 -10   4   1      113.88      129.31    136.32 o 
  -9   4   1      128.12       90.83     61.84 o 
  -8   4   1        6.56      538.15    272.44 o 
  -7   4   1        8.46      384.43    231.22 o 
  -6   4   1     1209.05     1310.72     41.41 o 
  -5   4   1      665.96      655.30     23.38 o 
  -4   4   1     2229.92     2226.21     23.35 o 
  -3   4   1      131.83      108.53      9.32 o 
  -2   4   1       12.14       13.89      4.29 o 
  -1   4   1     2461.71     2447.07     38.90 o 
   0   4   1     1015.87      940.04     13.51 o 
   1   4   1      139.63      123.97      6.21 o 
   2   4   1     1697.91     1595.66     18.91 o 
   3   4   1     9263.74     8759.63     97.64 o 
   4   4   1     4440.05     4368.48     38.35 o 
   5   4   1     1533.47     1577.39     29.58 o 
   6   4   1      173.55      229.90     32.51 o 
   7   4   1       94.89      404.99    281.01 o 
   8   4   1      261.51      357.95    184.51 o 
   9   4   1       12.96     1134.91    356.66 o 
  10   4   1       78.79       94.50     53.55 o 
  11   4   1        1.20       16.47     28.47 o 
  12   4   1        1.30        0.78     42.77 o 
 -12   5   1      137.27       83.95     48.62 o 
 -11   5   1      256.09      141.00     94.46 o 
 -10   5   1      492.11      346.03    125.88 o 
  -9   5   1     1493.22      434.16    349.38 o 
  -8   5   1     3561.48     1317.47    394.57 o 
  -7   5   1     2210.26      965.12    353.49 o 
  -6   5   1     5414.61     5687.46    106.33 o 
  -5   5   1    13471.04    12980.22     86.74 o 
  -4   5   1     6824.88     6295.53     77.85 o 
  -3   5   1     1690.82     1972.83     20.77 o 
  -2   5   1     2019.61     1752.24     30.72 o 
  -1   5   1       28.54       34.80      7.68 o 
   0   5   1       94.60       81.92     10.61 o 
   1   5   1     2493.13     2316.35     28.45 o 
   2   5   1     2733.26     2349.88     25.61 o 
   3   5   1     1448.63     1634.17     20.42 o 
   4   5   1     1054.12      921.13     27.23 o 
   5   5   1      770.57      664.12     36.77 o 
   6   5   1     1816.42     1684.93    182.09 o 
   7   5   1      392.88      483.61     38.81 o 
   8   5   1     2033.42     2040.82    337.22 o 
   9   5   1      974.43     1049.07    278.76 o 
  10   5   1      194.33      220.63     30.44 o 
  11   5   1      227.47      244.31     65.84 o 
  12   5   1      148.20      162.35    209.41 o 
 -12   6   1       12.85       27.29     45.03 o 
 -11   6   1       88.41       69.69     30.67 o 
 -10   6   1        2.11       63.27    144.78 o 
  -9   6   1      156.26       98.89     73.50 o 
  -8   6   1      485.24      689.95    742.83 o 
  -7   6   1      291.80     1436.21    221.23 o 
  -6   6   1       50.62     1508.34    211.44 o 
  -5   6   1     1921.77     1995.56     42.45 o 
  -4   6   1     4776.39     3944.64     35.86 o 
  -3   6   1     5763.87     5546.15    133.26 o 
  -2   6   1     9682.59     7991.80     66.50 o 
  -1   6   1      488.88      442.86     15.74 o 
   0   6   1   104744.17   112531.84   1145.74 o 
   1   6   1    74706.12    76972.73    453.43 o 
   2   6   1     7058.93     6406.56     49.15 o 
   3   6   1     8664.72     9053.58    108.30 o 
   4   6   1    10627.84    10762.30    131.21 o 
   5   6   1     7474.98     7121.18     58.32 o 
   6   6   1     2906.23     2491.31     52.13 o 
   7   6   1      564.79      643.47     26.44 o 
   8   6   1      381.30      518.64    168.11 o 
   9   6   1      126.79      237.97    234.12 o 
  10   6   1      476.97      661.75    210.22 o 
  11   6   1       53.98      109.05     32.53 o 
  12   6   1       20.24        0.00     61.55 o 
 -12   7   1       53.80       57.42     54.42 o 
 -11   7   1      147.84      158.95     54.50 o 
 -10   7   1      554.29      592.43    195.96 o 
  -9   7   1        5.92       31.97    160.61 o 
  -8   7   1       40.29       63.52     46.90 o 
  -7   7   1     1775.05     1707.09    401.90 o 
  -6   7   1     2399.21     2593.43     36.79 o 
  -5   7   1     3577.93     3835.72     49.50 o 
  -4   7   1      988.09      716.25     21.20 o 
  -3   7   1      389.29      432.69     14.61 o 
  -2   7   1      638.72      590.10     10.14 o 
  -1   7   1    10031.80     8943.50     91.47 o 
   1   7   1    20188.99    19761.26    190.03 o 
   2   7   1     1026.43      896.40     16.58 o 
   3   7   1      128.51      138.70     42.01 o 
   4   7   1      371.84      300.76     18.68 o 
   5   7   1     1936.16     1847.02     27.73 o 
   6   7   1     2456.01     2502.14     39.58 o 
   7   7   1     1304.86     1249.72     53.28 o 
   8   7   1      952.39      923.09     42.95 o 
   9   7   1      282.72      388.10     47.61 o 
  10   7   1     1191.12     1315.73    280.23 o 
  11   7   1      347.68      354.14    108.54 o 
  12   7   1       53.61       69.55     73.79 o 
 -12   8   1        3.77       14.09     44.05 o 
 -11   8   1        0.71       78.21    162.79 o 
 -10   8   1       60.57       81.37    167.36 o 
  -9   8   1      399.43      313.22     68.84 o 
  -8   8   1       68.62      203.86    292.01 o 
  -7   8   1       14.25      413.10    267.62 o 
  -6   8   1     1092.00     1270.11     36.79 o 
  -5   8   1     4362.09     4139.88     58.70 o 
  -4   8   1      859.05      871.53     25.94 o 
  -3   8   1     1361.94     1412.47     27.07 o 
  -2   8   1       25.23       24.14      7.31 o 
  -1   8   1     1787.84     1771.35     23.35 o 
   0   8   1    21586.70    21655.92    247.56 o 
   1   8   1    22336.20    21079.53    130.41 o 
   2   8   1       80.73       88.37     19.17 o 
   3   8   1     8378.99     8563.15     73.91 o 
   4   8   1     7383.08     7468.05     81.01 o 
   5   8   1      557.39      649.90     17.92 o 
   7   8   1       93.50      141.29     77.21 o 
   8   8   1       38.01     1158.78    272.91 o 
   9   8   1      171.71      675.47    168.39 o 
  10   8   1       30.16      124.87     68.24 o 
  11   8   1       19.46       63.25     43.23 o 
  12   8   1        1.86       38.36     71.45 o 
 -12   9   1       14.17       51.28     52.13 o 
 -11   9   1      181.09      204.23     58.18 o 
 -10   9   1      456.57      533.31     83.04 o 
  -9   9   1      253.15      233.08     40.35 o 
  -8   9   1      917.09     1055.43    312.73 o 
  -7   9   1     2447.36     2525.08     98.51 o 
  -6   9   1     4063.33     4487.33     75.70 o 
  -5   9   1     7700.01     7804.88    252.07 o 
  -4   9   1     5434.26     6029.04     72.51 o 
  -3   9   1     1428.15     1290.17     33.68 o 
  -2   9   1     1190.06     1161.22     28.74 o 
  -1   9   1     5659.24     5013.71     64.97 o 
   1   9   1    10010.99    10335.41     77.14 o 
   2   9   1     1358.08     1259.89     34.81 o 
   3   9   1       46.24       53.11     18.35 o 
   4   9   1      268.98      269.64     17.77 o 
   5   9   1     1727.54     1457.79     24.81 o 
   6   9   1     2421.42     2345.60     41.43 o 
   7   9   1      707.34      775.41     99.66 o 
   8   9   1      747.62      900.89    110.33 o 
   9   9   1      563.65      595.09     98.18 o 
  10   9   1      165.52      153.86     40.14 o 
  11   9   1      245.28      407.31    134.05 o 
  12   9   1       90.49      107.09     80.88 o 
 -12  10   1       45.84      110.49     55.36 o 
 -11  10   1       43.31       62.23     45.22 o 
 -10  10   1       82.91       59.57     98.64 o 
  -9  10   1       16.48       61.30    141.61 o 
  -8  10   1        0.52       74.09    217.72 o 
  -7  10   1     1329.48     1542.33     82.77 o 
  -6  10   1       64.83      120.37     84.35 o 
  -5  10   1     1891.69     2075.80    117.41 o 
  -4  10   1     6226.23     6125.13    224.82 o 
  -3  10   1    10022.08     9596.73    157.09 o 
  -2  10   1     9710.99     8753.86     67.60 o 
  -1  10   1     1624.22     1562.81     22.14 o 
   0  10   1    13983.82    13705.43    140.21 o 
   1  10   1     9637.01     8907.73     68.72 o 
   2  10   1    22449.77    22136.23    203.33 o 
   3  10   1    16486.42    17544.23    136.32 o 
   4  10   1     3009.08     2529.38     34.38 o 
   5  10   1     3691.80     4109.79     40.78 o 
   6  10   1     1505.22     1651.93     69.41 o 
   7  10   1     1317.46     1306.65     68.40 o 
   8  10   1      172.31      251.79     91.50 o 
   9  10   1       48.34      178.51    246.95 o 
  10  10   1        0.69       35.87     44.24 o 
  11  10   1        2.81       61.30     92.35 o 
  12  10   1        0.16       21.66     68.31 o 
 -12  11   1        1.35        0.00     42.48 o 
 -11  11   1        0.67        0.00     39.47 o 
 -10  11   1       23.94       56.31     59.85 o 
  -9  11   1      167.88      219.01     61.03 o 
  -8  11   1      618.59      536.83    110.99 o 
  -7  11   1      650.76      566.65     44.03 o 
  -6  11   1      273.97      272.21     25.57 o 
  -5  11   1      319.56      285.61     46.89 o 
  -4  11   1     1323.46     1057.67     94.13 o 
  -3  11   1        9.74       24.38     44.59 o 
  -2  11   1       21.06       49.09    129.88 o 
   1  11   1      871.18      838.04     26.03 o 
   2  11   1      865.21      961.64     31.15 o 
   3  11   1     2636.28     2584.74     44.85 o 
   4  11   1     2858.87     3068.35     38.73 o 
   5  11   1     1980.84     2185.17     28.00 o 
   6  11   1     1444.52     1353.40     41.74 o 
   7  11   1     1210.03     1182.33     88.31 o 
   8  11   1      295.36      311.98     42.73 o 
   9  11   1        0.43       27.41     25.97 o 
  10  11   1        2.87       13.32     37.64 o 
  11  11   1        6.27       44.19     56.75 o 
  12  11   1        7.40       52.51     69.52 o 
 -11  12   1        4.98       48.19    157.04 o 
 -10  12   1        5.76      137.49    284.99 o 
  -9  12   1        0.06       66.11    129.96 o 
  -8  12   1        1.86      171.96    388.08 o 
  -7  12   1       38.08       56.32     29.18 o 
  -6  12   1      183.08      192.11     81.10 o 
  -5  12   1      231.87      327.27     44.99 o 
  -4  12   1       15.68       20.39     46.82 o 
  -3  12   1      204.96      171.46     42.29 o 
  -2  12   1     1296.29     1240.35     21.47 o 
  -1  12   1     1980.20     2060.98     27.90 o 
   0  12   1     5719.52     5736.99     61.13 o 
   3  12   1      341.53      379.13     23.80 o 
   5  12   1       54.40       60.48     16.24 o 
   6  12   1       11.29       51.18     32.66 o 
   7  12   1       49.82      130.97    226.39 o 
   8  12   1      275.02      401.47    245.10 o 
   9  12   1        2.38       49.80    184.76 o 
  10  12   1       30.37       81.43     43.35 o 
  11  12   1        0.29       56.69     43.80 o 
 -11  13   1      294.88      357.13    129.15 o 
 -10  13   1      397.13      492.16    146.60 o 
  -9  13   1      311.44      288.05     69.71 o 
  -8  13   1      824.57      997.61    271.56 o 
  -7  13   1     1014.10     1089.08     52.17 o 
  -6  13   1      444.72      493.08     47.19 o 
  -5  13   1      752.31      830.89     62.64 o 
  -4  13   1      315.23      320.02     27.70 o 
  -3  13   1     4485.71     4529.09     50.05 o 
   1  13   1     1810.51     1696.43     59.14 o 
   2  13   1     4296.57     4742.70     60.72 o 
   4  13   1     1615.16     1621.77     33.01 o 
   5  13   1     1817.74     1822.21     82.46 o 
   6  13   1      891.23     1061.70     95.31 o 
   7  13   1      946.81      997.64    100.93 o 
   8  13   1     1514.36     1612.97     77.09 o 
   9  13   1     1398.87     1389.34    367.58 o 
  10  13   1     1104.53     1192.36    325.93 o 
  11  13   1      351.27      350.02    150.82 o 
 -11  14   1       37.63       89.85     50.89 o 
 -10  14   1       34.69       80.90     45.71 o 
  -9  14   1       68.42       58.03     60.45 o 
  -8  14   1        8.74       87.58     40.35 o 
  -7  14   1      499.36      413.03     45.76 o 
  -6  14   1      343.50      352.88     35.39 o 
  -5  14   1      209.87      218.88     47.75 o 
  -4  14   1     1550.60     1451.81    189.97 o 
  -3  14   1     7088.97     7195.01     77.87 o 
  -2  14   1     8084.87     8885.59     87.11 o 
  -1  14   1     7249.98     7250.46     65.81 o 
   0  14   1     7926.92     7417.62     75.39 o 
   1  14   1     8189.01     7509.00     71.82 o 
   2  14   1    11344.70    10756.53     95.41 o 
   3  14   1     3742.02     3729.09     46.42 o 
   4  14   1     2190.99     2406.33     46.32 o 
   5  14   1     1485.47     1548.70    234.91 o 
   6  14   1     1339.45     1334.31     87.33 o 
   7  14   1      933.48     1132.52     56.41 o 
   8  14   1      383.67      505.93     73.34 o 
   9  14   1       11.07      218.66    327.71 o 
  10  14   1       15.16       71.28     68.27 o 
  11  14   1        7.10      178.67    242.35 o 
 -11  15   1       56.71       46.64     45.90 o 
 -10  15   1       27.09       21.23     39.33 o 
  -9  15   1       51.63       63.64     37.61 o 
  -8  15   1      142.45      158.37     37.27 o 
  -7  15   1       92.90      139.16    187.82 o 
  -6  15   1      119.45      103.67     47.58 o 
  -5  15   1      273.23      307.62    110.42 o 
  -4  15   1      112.47       90.34     27.02 o 
  -3  15   1       24.75       45.66     16.49 o 
  -1  15   1       84.64       95.62     13.72 o 
   0  15   1        1.42       92.19     84.29 o 
   1  15   1       84.09       99.62     11.36 o 
   2  15   1       13.94       73.06    156.39 o 
   4  15   1      116.85      190.45    208.71 o 
   5  15   1       52.97      139.04    219.19 o 
   6  15   1      159.77      224.89     37.82 o 
   7  15   1      550.59      548.61     36.12 o 
   8  15   1      299.23      334.92     30.61 o 
   9  15   1      218.71      273.17     85.21 o 
  10  15   1       81.94       88.22     44.48 o 
  11  15   1       85.93       74.58     80.75 o 
 -11  16   1        0.18       10.30     44.44 o 
 -10  16   1        1.88       38.92    103.44 o 
  -9  16   1        9.75        3.79     90.37 o 
  -8  16   1        0.52       87.25    302.74 o 
  -7  16   1      417.97      497.36     52.79 o 
  -6  16   1      121.63      199.63     92.52 o 
  -5  16   1      413.06      443.94     38.66 o 
  -4  16   1      822.37      950.07     46.59 o 
  -3  16   1     1151.25     1192.20     41.41 o 
  -2  16   1     1666.91     1732.63     33.53 o 
  -1  16   1      704.20      676.09     25.13 o 
   0  16   1     1089.17     1051.55     38.52 o 
   1  16   1       26.73       15.80      9.38 o 
   2  16   1      767.00      828.43     27.09 o 
   3  16   1     2985.37     2887.98     57.25 o 
   5  16   1      697.44      828.83     72.09 o 
   6  16   1      292.26      351.71     83.50 o 
   7  16   1      464.18      387.68    200.75 o 
   8  16   1      251.09      281.56     77.99 o 
   9  16   1       83.78      165.56     75.08 o 
  10  16   1        0.16       62.25     45.16 o 
  11  16   1       12.05      118.34     77.46 o 
 -10  17   1       94.86       89.47     51.85 o 
  -9  17   1      161.50      219.62     56.96 o 
  -8  17   1      865.28      821.55    165.84 o 
  -7  17   1      917.71     1065.10    149.42 o 
  -6  17   1      550.16      519.98     50.16 o 
  -5  17   1      792.74      868.99     88.19 o 
  -4  17   1     2052.01     1959.58     64.54 o 
  -3  17   1      834.60      930.55     68.25 o 
   4  17   1     1467.21     1486.89     56.78 o 
   5  17   1     1323.17     1602.11     60.15 o 
   6  17   1     1117.44     1169.28    118.82 o 
   7  17   1     1077.55     1250.40    190.71 o 
   8  17   1     1006.22      399.66    241.10 o 
   9  17   1      262.71      292.79     60.80 o 
  10  17   1      102.94      139.61     51.66 o 
 -10  18   1        2.38        0.00     38.41 o 
  -9  18   1        4.99       55.28     47.37 o 
  -8  18   1       28.32       75.65     41.63 o 
  -7  18   1      166.66      201.67     55.53 o 
  -6  18   1      549.42      666.34     48.70 o 
  -5  18   1      619.03      664.84     50.73 o 
  -4  18   1      433.33      487.28     70.26 o 
  -3  18   1     1308.13     1284.89    123.02 o 
  -2  18   1     4510.74     4571.88    115.04 o 
  -1  18   1     7677.85     8280.71    103.15 o 
   0  18   1     3610.66     3788.93     51.54 o 
   1  18   1     6696.67     6906.06    122.29 o 
   2  18   1     4504.33     4975.75     74.62 o 
   3  18   1     3513.71     3432.75     92.70 o 
   4  18   1     1877.37     2035.44    250.46 o 
   5  18   1      741.47      802.12     64.63 o 
   6  18   1      377.20      380.09     48.02 o 
   7  18   1      413.92      244.50     78.20 o 
   8  18   1      229.60      408.33     62.27 o 
   9  18   1       35.94       54.46     42.42 o 
  10  18   1       12.01       18.08     42.83 o 
 -10  19   1        8.64        0.00     47.73 o 
  -9  19   1       15.12       14.39     37.92 o 
  -8  19   1        3.96       23.30     81.07 o 
  -7  19   1       44.56       90.51     99.03 o 
  -6  19   1      348.72      422.74    138.03 o 
  -5  19   1      332.09      431.56    101.39 o 
  -4  19   1      834.53      928.62     97.32 o 
  -3  19   1      737.58      764.94     80.12 o 
  -2  19   1      271.95      244.03     84.11 o 
  -1  19   1      135.89      153.90     22.51 o 
   0  19   1      135.91      169.25    110.48 o 
   4  19   1      183.23      155.25     41.41 o 
   5  19   1      107.77       94.47     42.29 o 
   6  19   1       56.64       67.46     65.56 o 
   7  19   1        4.51       77.38    190.76 o 
   8  19   1        1.66      294.21    248.71 o 
   9  19   1        0.61       25.34     41.86 o 
  10  19   1       17.33       30.28     46.08 o 
 -10  20   1        4.89       50.90     46.81 o 
  -9  20   1        0.17       20.02    130.96 o 
  -8  20   1       55.38      256.88    362.79 o 
  -7  20   1      206.80      346.52    436.92 o 
  -6  20   1      340.79      488.58    405.18 o 
  -5  20   1      424.89      579.19     46.99 o 
  -4  20   1      506.91      482.52     82.75 o 
  -3  20   1     1222.91     1237.66    126.61 o 
  -2  20   1     1697.16     1837.42    120.14 o 
  -1  20   1      122.58      159.16    134.87 o 
   0  20   1      461.45      470.79     60.27 o 
   1  20   1     1026.91     1235.47     42.79 o 
   2  20   1     2271.31     2178.10     76.68 o 
   3  20   1     1610.48     1636.43     55.04 o 
   4  20   1      936.77      919.52    107.30 o 
   5  20   1      263.62      379.11     92.67 o 
   6  20   1      384.99      428.10    143.32 o 
   7  20   1      627.93      699.97    114.37 o 
   8  20   1      274.64      336.55     92.66 o 
   9  20   1        8.37       10.97     40.35 o 
  10  20   1       16.97       69.25     80.86 o 
  -9  21   1      214.58      254.03     62.68 o 
  -8  21   1      547.39      372.76    194.32 o 
  -7  21   1      780.82      942.85    271.45 o 
  -6  21   1     1050.27      703.10    181.40 o 
  -5  21   1     1009.13     1044.91    115.10 o 
  -4  21   1     1557.44     1715.07     67.06 o 
  -3  21   1     1152.10      980.28    112.52 o 
  -2  21   1     1007.93     1107.63     49.39 o 
  -1  21   1      373.13      335.09     80.83 o 
   2  21   1      247.14      357.93    151.71 o 
   4  21   1      463.68      464.31     42.24 o 
   5  21   1      554.92      567.08     59.91 o 
   6  21   1      765.01      897.07    115.84 o 
   7  21   1      401.48      275.61     91.15 o 
   8  21   1      326.58      297.84    103.02 o 
   9  21   1      203.88      188.61     73.41 o 
  -9  22   1        6.79       19.69     44.13 o 
  -8  22   1       10.31       24.18     28.05 o 
  -7  22   1        0.44       42.86     47.58 o 
  -6  22   1       86.44       99.60     65.92 o 
  -5  22   1       92.53      110.53     47.21 o 
  -4  22   1      232.00      201.55     37.67 o 
  -3  22   1      250.59      360.90     52.34 o 
  -2  22   1      263.08      319.91    166.61 o 
  -1  22   1        7.56       10.91     20.73 o 
   0  22   1      839.44      951.78     63.35 o 
   1  22   1     1333.88     1639.95     59.44 o 
   2  22   1      715.76      718.84     80.42 o 
   3  22   1      777.90     1094.30     51.13 o 
   4  22   1      785.85      921.80    115.41 o 
   5  22   1      365.05      287.49     91.20 o 
   6  22   1      337.28      165.24     80.07 o 
   7  22   1       78.43       87.69     46.05 o 
   8  22   1        4.91       21.15     43.52 o 
   9  22   1       11.84       76.12     46.45 o 
  -9  23   1        8.75       13.63     49.42 o 
  -8  23   1       44.91       48.14     28.79 o 
  -7  23   1       93.80       62.08     41.22 o 
  -6  23   1       97.91       71.08     60.23 o 
  -5  23   1       84.41      154.25     82.41 o 
  -4  23   1       45.16      116.22    244.34 o 
  -3  23   1      128.64      150.58    410.67 o 
  -2  23   1      375.03      523.87    447.48 o 
  -1  23   1        3.26       32.53     27.22 o 
   0  23   1      220.75     3060.62    751.81 o 
   2  23   1        1.42      509.08    432.76 o 
   3  23   1        1.22       19.55    114.85 o 
   4  23   1        4.44       29.35    195.59 o 
   5  23   1       20.36       24.10     55.45 o 
   6  23   1       35.56       29.99     28.52 o 
   7  23   1        1.32       16.18     30.70 o 
   8  23   1        4.22        0.00     25.29 o 
   9  23   1        8.57       85.58     52.59 o 
  -8  24   1        3.67       41.78    155.26 o 
  -7  24   1       29.62      147.68    329.60 o 
  -6  24   1      112.76      266.39    330.15 o 
  -5  24   1      269.97      333.35    216.90 o 
  -4  24   1      341.30      535.87    165.28 o 
  -3  24   1      880.89      871.74    323.02 o 
  -2  24   1      960.17     1065.60    148.60 o 
  -1  24   1     2638.34     2873.26    331.04 o 
   0  24   1     1029.16     1258.94    120.75 o 
   1  24   1     1393.96     1426.03     65.04 o 
   2  24   1      415.63      514.65     63.36 o 
   3  24   1      331.58      276.65     37.57 o 
   4  24   1      330.43      250.03     57.10 o 
   5  24   1      222.80      123.40     56.86 o 
   6  24   1       77.03       47.50     27.62 o 
   7  24   1       53.13       52.83     32.61 o 
   8  24   1       26.47       19.17     30.50 o 
  -8  25   1      157.24      106.06     51.61 o 
  -7  25   1      335.33      254.86     96.84 o 
  -6  25   1      493.65      578.05     89.19 o 
  -5  25   1      543.13      238.42    109.38 o 
  -4  25   1      527.52      631.66     72.42 o 
  -3  25   1      678.16      858.18     75.23 o 
  -2  25   1      182.51      182.88     75.16 o 
  -1  25   1       82.00      127.94     78.19 o 
   0  25   1      313.16      484.71    781.83 o 
   1  25   1        7.21      820.45    668.79 o 
   2  25   1        2.98        6.62     28.53 o 
   3  25   1       16.43       86.15    308.16 o 
   4  25   1       80.42      163.34     92.65 o 
   5  25   1       69.96       60.33     64.58 o 
   6  25   1       12.90        3.64     29.91 o 
   7  25   1       71.02       41.30     37.24 o 
   8  25   1      134.80      109.75     56.73 o 
  -7  26   1       42.78        8.03     47.46 o 
  -6  26   1       62.53       64.29     34.82 o 
  -5  26   1       63.89       49.59     44.71 o 
  -4  26   1      105.09       25.36     42.57 o 
  -3  26   1      247.88      213.04     48.06 o 
  -2  26   1      315.86      343.82    113.14 o 
  -1  26   1     1379.76     1361.63    221.20 o 
   0  26   1      691.95      697.98    285.70 o 
   1  26   1      739.39      710.26    138.95 o 
   2  26   1      890.76     1040.85    189.22 o 
   3  26   1      837.96      906.25    228.80 o 
   4  26   1      307.23      261.53     67.94 o 
   5  26   1      209.87       96.34     49.93 o 
   6  26   1       33.00       32.05     33.76 o 
   7  26   1        0.58        5.75     41.14 o 
  -7  27   1        0.01       37.19     38.33 o 
  -6  27   1        0.03       13.02     44.84 o 
  -5  27   1        9.49       27.44     42.94 o 
  -4  27   1        2.82       21.36    148.29 o 
  -3  27   1       83.48       28.30     36.81 o 
  -2  27   1      291.81      309.17    132.24 o 
  -1  27   1       57.88       52.48     57.35 o 
   0  27   1       31.89      119.34    634.87 o 
   1  27   1        0.01       12.40     31.85 o 
   2  27   1        1.40      124.33    375.87 o 
   3  27   1       52.81       77.63    208.99 o 
   4  27   1        8.91       24.57     77.28 o 
   5  27   1        4.24       33.80     36.38 o 
   6  27   1        1.88       11.59     30.70 o 
   7  27   1       37.65        0.00     32.00 o 
  -6  28   1       86.30       36.95     56.28 o 
  -5  28   1       58.92       47.97     45.46 o 
  -4  28   1      195.39      237.82    138.87 o 
  -3  28   1      272.17      218.99     75.18 o 
  -2  28   1      322.91      294.83     54.01 o 
  -1  28   1       77.50       39.86     41.96 o 
   0  28   1      400.11      383.50     64.52 o 
   1  28   1      485.05      614.46     69.01 o 
   2  28   1      548.71      615.87    191.38 o 
   3  28   1      414.66      385.83    112.32 o 
   4  28   1      211.00      124.10     55.27 o 
   5  28   1      110.72       82.49     41.00 o 
   6  28   1      150.30      103.03     41.47 o 
  -5  29   1      121.51       73.48     48.72 o 
  -4  29   1      110.92       92.57     54.77 o 
  -3  29   1      132.17      118.44    241.63 o 
  -2  29   1      132.72      170.95     92.22 o 
  -1  29   1       28.23       32.42    176.49 o 
   0  29   1        1.49        4.03     37.53 o 
   1  29   1        2.01        1.12     33.91 o 
   2  29   1        7.51        0.00     32.32 o 
   3  29   1        0.65       38.85     46.75 o 
   4  29   1       36.06       95.71     80.08 o 
   5  29   1       68.74       63.02     49.80 o 
  -4  30   1       76.89       48.13     52.76 o 
  -3  30   1      126.06       99.49     64.29 o 
  -2  30   1      167.05      171.56     54.08 o 
  -1  30   1      101.52      118.63     47.05 o 
   0  30   1      302.55      423.80     68.27 o 
   1  30   1      263.89      274.31     85.91 o 
   2  30   1      271.14      200.65     59.56 o 
   3  30   1      117.21       97.23     48.75 o 
   4  30   1       91.30       30.95     48.43 o 
  -3  31   1        0.49        0.00     47.84 o 
  -2  31   1        2.83      100.54    175.41 o 
  -1  31   1        0.50        0.00     39.06 o 
   0  31   1        6.00       79.29     47.29 o 
   1  31   1        1.91       13.42     38.71 o 
   2  31   1        1.66        7.70     36.23 o 
   3  31   1        6.00        6.47     33.41 o 
  -2  32   1      108.35      154.03     50.03 o 
  -1  32   1      155.48      140.20     52.42 o 
   0  32   1      143.58      169.45     54.07 o 
   1  32   1      101.62       87.03     45.52 o 
   2  32   1      110.22       82.60     44.97 o 
 -12   0   2       76.30       59.63     42.42 o 
 -11   0   2      206.39      125.17    131.92 o 
 -10   0   2       77.66       92.34     59.36 o 
  -9   0   2       35.62      115.98    275.93 o 
  -8   0   2      276.08      227.19     53.67 o 
  -6   0   2      269.85      332.50     46.82 o 
  -5   0   2     6585.94     6958.81    128.78 o 
  -4   0   2    20721.61    17506.02    356.42 o 
  -3   0   2    18642.99    19063.29    200.66 o 
  -2   0   2   137407.50   141931.55   1094.70 o 
  -1   0   2     6419.31     6087.49     53.10 o 
   0   0   2    42665.28    43012.30    316.69 o 
   1   0   2    31060.08    28809.75    197.94 o 
   2   0   2      359.29      307.71     19.10 o 
   3   0   2    16773.91    16764.70    137.19 o 
   4   0   2    21077.55    20682.85    162.79 o 
   5   0   2    11724.50    12075.43    293.57 o 
   6   0   2     1724.69     1597.93    165.71 o 
   8   0   2     1168.27      873.83    252.28 o 
   9   0   2       70.28     1154.46    312.40 o 
  10   0   2       39.73      390.65    240.10 o 
  11   0   2        2.06       97.08    100.32 o 
  12   0   2        1.58       80.75     69.02 o 
 -12   1   2       21.26       16.96     27.47 o 
 -11   1   2       83.02       95.17     37.86 o 
 -10   1   2      331.93      142.53    127.60 o 
  -9   1   2      210.73      170.09     49.48 o 
  -8   1   2      418.05      548.94     27.89 o 
  -7   1   2      426.55      534.50     46.69 o 
  -6   1   2     1178.51      864.03     25.75 o 
  -5   1   2    12125.65    12971.82    182.69 o 
  -4   1   2     7665.10     7195.80     65.57 o 
  -3   1   2     2007.16     1861.89     24.01 o 
  -2   1   2      219.18      191.47     14.84 o 
  -1   1   2     8323.47     7786.67     48.28 o 
   0   1   2        6.69        8.23      3.65 o 
   1   1   2     4117.09     4144.39     33.32 o 
   2   1   2     1750.03     1361.48     18.03 o 
   3   1   2      581.53      587.74     14.13 o 
   5   1   2     4491.87     5271.50     48.16 o 
   6   1   2      899.15      837.59     22.67 o 
   7   1   2      101.68      182.61     60.05 o 
   8   1   2      706.56      640.50    156.79 o 
   9   1   2      843.31      923.88     55.00 o 
  10   1   2      205.43      274.16     46.50 o 
  11   1   2      374.39      425.44    161.14 o 
  12   1   2       92.23      143.46     55.35 o 
 -12   2   2        6.12       61.99     33.90 o 
 -11   2   2        3.56       27.32     28.24 o 
 -10   2   2       33.39      195.02    561.81 o 
  -9   2   2       85.14       64.93     20.68 o 
  -8   2   2       45.24      105.02     47.31 o 
  -3   2   2     2733.47     2932.25     46.60 o 
  -2   2   2    63601.07    64511.53    298.48 o 
  -1   2   2     4573.92     4334.82     30.61 o 
   0   2   2     2666.96     2711.85     23.55 o 
   1   2   2     1297.37     1073.83     15.00 o 
   2   2   2      372.97      319.98      9.83 o 
   3   2   2        5.14       23.86      9.03 o 
   4   2   2     1732.00     1727.49     24.33 o 
   5   2   2     4028.17     4559.46     44.57 o 
   6   2   2      595.85      601.56     40.17 o 
   7   2   2        5.34       24.61     58.24 o 
   8   2   2       11.20      458.75    348.28 o 
   9   2   2        3.09       87.65    233.69 o 
  10   2   2        2.33       55.06     79.49 o 
  11   2   2        2.73       71.08     52.91 o 
  12   2   2       15.23       64.22     64.40 o 
 -12   3   2       63.57       80.04     42.39 o 
 -11   3   2      142.41       46.45     30.52 o 
 -10   3   2      788.20      463.32    327.35 o 
  -9   3   2     1240.06     1115.43    238.54 o 
  -8   3   2      747.21      872.84     69.95 o 
  -7   3   2      944.38      919.72     33.52 o 
  -6   3   2      913.02     1107.32     41.73 o 
  -5   3   2    15142.13    15535.11    161.24 o 
  -4   3   2     7856.63     6967.31     60.26 o 
  -3   3   2    15482.91    16572.17    129.08 o 
  -2   3   2     8441.02     7345.59     44.65 o 
  -1   3   2      352.37      437.78     15.06 o 
   0   3   2    14543.02    14316.46     72.04 o 
   1   3   2    14647.29    14742.71     98.23 o 
   2   3   2     9654.94     9392.37     56.07 o 
   3   3   2    10915.53    10961.27     72.14 o 
   4   3   2      578.32      552.70     21.57 o 
   5   3   2     4003.97     3645.40     42.39 o 
   6   3   2     1221.48     1165.56     73.31 o 
   7   3   2      787.32      727.68     23.78 o 
   8   3   2      553.71      675.37     51.44 o 
   9   3   2      538.44      787.45     61.71 o 
  10   3   2      473.13      453.67     83.12 o 
  11   3   2      342.32      249.12    137.98 o 
  12   3   2      323.14      257.48    190.71 o 
 -12   4   2       60.16       67.88     35.11 o 
 -11   4   2      115.33       68.96     29.80 o 
 -10   4   2        0.11       61.33    101.69 o 
  -9   4   2        0.65       85.94    263.38 o 
  -8   4   2      138.79      193.18     34.68 o 
  -7   4   2      577.30      893.09     30.97 o 
  -6   4   2      618.93      590.37     26.63 o 
  -5   4   2      647.15      454.89     27.81 o 
  -4   4   2     2104.32     1926.54     28.81 o 
  -3   4   2     5340.05     5468.65     40.13 o 
  -2   4   2     5261.36     5202.83     38.73 o 
  -1   4   2     4823.07     4465.91     34.42 o 
   0   4   2    16300.06    16361.13    111.01 o 
   1   4   2    12003.24    10064.36     77.91 o 
   2   4   2     9462.83     8660.52     58.30 o 
   3   4   2    29134.70    29303.22    270.33 o 
   4   4   2    13009.17    12121.43     95.76 o 
   5   4   2     9959.78    10072.71     72.01 o 
   6   4   2     5558.02     5920.82     64.67 o 
   7   4   2     1383.40     1532.19     78.65 o 
   8   4   2      932.72      859.08     50.36 o 
   9   4   2      301.86      446.02     83.32 o 
  10   4   2        8.97      109.73    105.23 o 
  11   4   2        0.42       46.13     64.49 o 
  12   4   2        4.09        0.00     64.47 o 
 -12   5   2       67.72       39.94     29.57 o 
 -11   5   2       63.42       27.96     28.05 o 
 -10   5   2      105.10       54.51     36.60 o 
  -9   5   2      673.29      935.80    185.82 o 
  -8   5   2     2126.65     2498.08     59.87 o 
  -7   5   2     1444.36     1300.76    168.24 o 
  -6   5   2     1249.40     1442.26     52.00 o 
  -5   5   2      190.06      126.65     15.91 o 
  -4   5   2     5703.19     5380.57     43.99 o 
  -3   5   2     7980.76     7686.41     50.83 o 
  -2   5   2     1038.99     1162.80     18.90 o 
  -1   5   2      997.94     1061.67     16.32 o 
   0   5   2     2332.86     2195.39     21.64 o 
   1   5   2    17428.82    16909.46    123.91 o 
   2   5   2     2411.73     2149.80     27.79 o 
   3   5   2     1410.90     1359.26     19.55 o 
   4   5   2      610.31      568.84     26.94 o 
   5   5   2     2204.52     2847.81     34.03 o 
   6   5   2      190.27      173.62     20.22 o 
   7   5   2      733.91      677.04     24.45 o 
   8   5   2     1284.64     1444.33     48.53 o 
   9   5   2      597.49      703.48     58.69 o 
  10   5   2       84.85       62.26     37.25 o 
  11   5   2       79.30       53.48     43.38 o 
  12   5   2      104.28       99.72    102.48 o 
 -12   6   2        1.93       28.24     31.04 o 
 -11   6   2        2.83       71.14    206.39 o 
 -10   6   2       33.76       64.80    214.43 o 
  -9   6   2        4.41       61.17     26.87 o 
  -8   6   2      722.12      833.38     45.90 o 
  -7   6   2        0.62       37.99     17.01 o 
  -5   6   2      441.08      481.43     22.65 o 
  -4   6   2       20.52       27.26      7.75 o 
  -3   6   2      642.42      728.48     23.36 o 
  -2   6   2      245.10      232.85     12.23 o 
  -1   6   2      128.83      130.35     12.30 o 
   0   6   2     1145.78      931.41     16.93 o 
   1   6   2    12849.22    12328.02     69.61 o 
   2   6   2     5895.65     5794.17     43.63 o 
   3   6   2     2337.30     2387.01     28.29 o 
   4   6   2     1918.58     1622.72     40.21 o 
   5   6   2      696.67      582.79     16.94 o 
   6   6   2        9.60        3.47     14.45 o 
   7   6   2        0.14     1026.08    325.96 o 
   8   6   2      487.80      518.58     53.77 o 
   9   6   2       34.09      201.08    172.91 o 
  10   6   2        2.38       43.75     31.70 o 
  11   6   2       30.19       53.50     60.36 o 
  12   6   2        1.41       15.57     65.93 o 
 -12   7   2       31.05       17.43     67.48 o 
 -11   7   2      155.35       86.72     66.11 o 
 -10   7   2      427.02      356.76    108.69 o 
  -9   7   2     1028.71      812.18    360.51 o 
  -8   7   2     3225.56     3915.24     86.53 o 
  -7   7   2     2679.21     2964.28    131.20 o 
  -6   7   2     3929.69     3744.82    174.10 o 
  -5   7   2    12127.35    12707.35     77.50 o 
  -4   7   2     3993.72     3900.08     55.14 o 
  -3   7   2     4431.82     4191.79     38.45 o 
  -2   7   2     6153.88     5517.30     44.04 o 
  -1   7   2    10081.78     9984.02     74.98 o 
   0   7   2    19817.42    18763.99    186.68 o 
   2   7   2       11.20       32.93     24.92 o 
   3   7   2        0.73      219.33    134.00 o 
   4   7   2      863.37      945.85     53.63 o 
   5   7   2     1468.44     1391.58     26.05 o 
   6   7   2     2261.22     2414.92     38.54 o 
   7   7   2      615.76      625.33     39.85 o 
   8   7   2      476.32      605.51     50.87 o 
   9   7   2      286.36      235.24     43.96 o 
  10   7   2       42.17       58.06     36.95 o 
  11   7   2      152.09      139.10    117.06 o 
  12   7   2      108.64      137.84    130.83 o 
 -12   8   2        4.23        0.00     52.70 o 
 -11   8   2       79.85       46.83     30.80 o 
 -10   8   2       77.16       73.11     34.11 o 
  -9   8   2        0.68        2.38     18.48 o 
  -8   8   2      332.28      563.67     35.30 o 
  -7   8   2      675.69      574.58     40.79 o 
  -6   8   2      783.99      968.35     32.47 o 
  -5   8   2      918.21      938.59     17.27 o 
  -4   8   2     1101.00     1115.74     27.24 o 
  -3   8   2     5269.95     4502.83     40.45 o 
  -2   8   2     5584.92     6092.15     65.82 o 
  -1   8   2      359.48      339.52     20.46 o 
   0   8   2    22802.42    22181.02    166.54 o 
   1   8   2    44226.20    42581.82    364.96 o 
   2   8   2    36683.97    35037.45    171.91 o 
   3   8   2    18888.15    17721.69    146.99 o 
   4   8   2    13292.93    13827.33    112.76 o 
   5   8   2     6683.12     6475.83     63.39 o 
   6   8   2     4166.23     4256.48     69.33 o 
   7   8   2     1307.47     1407.97     44.87 o 
   8   8   2     1770.90     2033.75     85.36 o 
   9   8   2      131.64      130.52     36.36 o 
  10   8   2      357.78      356.09    114.54 o 
  11   8   2      200.15      269.20     93.23 o 
  12   8   2        6.91       71.51     76.20 o 
 -12   9   2        1.35        0.00     43.38 o 
 -11   9   2       27.17      105.16     69.97 o 
 -10   9   2       50.55       47.76     26.97 o 
  -9   9   2        1.73       11.50     57.04 o 
  -8   9   2      256.26      178.56     73.75 o 
  -7   9   2     1333.74     1406.80    105.54 o 
  -6   9   2     1480.97     1553.55     91.15 o 
  -5   9   2     1133.95      883.54     85.06 o 
  -4   9   2     2758.97     2542.51    204.40 o 
  -3   9   2      540.36      577.33     36.23 o 
  -2   9   2        6.00        9.37      4.93 o 
  -1   9   2        5.74        6.39      7.18 o 
   1   9   2     1241.37     1377.74     32.54 o 
   2   9   2      294.52      425.62     15.99 o 
   4   9   2      802.22      853.89     22.22 o 
   5   9   2       20.01       12.89     13.48 o 
   6   9   2      345.70      310.28     45.72 o 
   7   9   2     1140.22     1212.12     45.73 o 
   8   9   2      283.57      324.30     55.87 o 
   9   9   2       97.28      103.61     27.13 o 
  10   9   2      108.31      166.55     57.99 o 
  11   9   2       98.26      205.41     84.40 o 
  12   9   2       48.67       56.52     73.96 o 
 -12  10   2        4.07       74.99     53.08 o 
 -11  10   2       28.45       43.71    277.13 o 
 -10  10   2       14.84       97.08     73.65 o 
  -9  10   2       70.67       75.45    107.55 o 
  -8  10   2        0.62      195.09    399.91 o 
  -7  10   2       49.44       80.20     36.16 o 
  -6  10   2      101.18      151.09     75.19 o 
  -5  10   2      177.95      180.60     19.87 o 
  -4  10   2      333.24      336.87     57.74 o 
  -3  10   2      298.55      392.30     27.37 o 
  -2  10   2      215.55      143.53     14.33 o 
  -1  10   2     1776.85     1784.51     43.27 o 
   0  10   2    10001.72     9875.10     95.75 o 
   1  10   2      878.31      646.13     23.21 o 
   2  10   2     2168.97     2136.34     34.82 o 
   3  10   2     1454.61     1401.35     32.73 o 
   4  10   2     1116.02     1118.87     32.02 o 
   5  10   2      107.73       79.59      9.98 o 
   6  10   2        3.90       33.10    124.46 o 
   7  10   2       36.03       88.27     45.12 o 
   8  10   2        2.02      133.03    143.77 o 
   9  10   2      230.66      310.87     51.82 o 
  10  10   2        0.21       40.20     70.73 o 
  11  10   2        2.96       89.44     72.84 o 
  12  10   2        0.17       22.00     66.75 o 
 -11  11   2      135.58      165.04     78.30 o 
 -10  11   2      181.64      197.30     74.74 o 
  -9  11   2      168.76      136.41     34.60 o 
  -8  11   2     1449.45      934.88    392.15 o 
  -7  11   2     2290.30     2235.47    192.15 o 
  -6  11   2     2490.77     2775.77    243.32 o 
  -5  11   2      732.62      868.53     42.83 o 
  -4  11   2     5949.70     5377.11     67.47 o 
  -3  11   2     4602.56     4588.68     40.43 o 
  -2  11   2     1626.70     1706.00     43.65 o 
  -1  11   2     1409.44     1131.67     30.78 o 
   5  11   2      403.09      461.00     25.58 o 
   6  11   2      689.42      726.22     44.84 o 
   7  11   2      492.12      597.27     81.89 o 
   8  11   2     1842.66     2001.61     95.20 o 
   9  11   2     1936.39     2405.14    363.41 o 
  10  11   2      279.74      141.94    121.38 o 
  11  11   2      167.92      176.91     84.44 o 
 -11  12   2       30.87       55.61     47.97 o 
 -10  12   2       61.76       85.02     44.58 o 
  -9  12   2       31.83       30.18     34.25 o 
  -8  12   2      116.81      117.60     39.63 o 
  -7  12   2      174.31      265.17     49.74 o 
  -6  12   2      111.14      110.66    137.13 o 
  -5  12   2      782.06      895.65     65.80 o 
  -4  12   2     3944.83     3681.92     59.30 o 
  -3  12   2     4089.46     4246.62     40.35 o 
  -2  12   2    10648.55     9722.56     81.98 o 
  -1  12   2     5663.07     5641.45     60.74 o 
   0  12   2     7832.32     7524.56     73.94 o 
   1  12   2    30373.26    28900.66    253.41 o 
   2  12   2    12510.13    12631.14     98.09 o 
   3  12   2     7155.43     7326.53     65.32 o 
   4  12   2     6196.03     6695.24     67.10 o 
   5  12   2     5138.42     4580.07    400.51 o 
   6  12   2     2559.66     2565.02     52.52 o 
   7  12   2     1692.38     1696.08     60.56 o 
   8  12   2      288.93      409.68     68.42 o 
   9  12   2      189.39      214.97     84.55 o 
  10  12   2      171.78      262.24    203.85 o 
  11  12   2      175.44      171.87    110.32 o 
 -11  13   2       13.82       36.50     51.32 o 
 -10  13   2       48.86      143.08     54.72 o 
  -9  13   2       46.56       66.22     30.90 o 
  -8  13   2        0.60       45.20    147.82 o 
  -7  13   2      117.43       76.94     49.11 o 
  -6  13   2      337.24      471.74    115.63 o 
  -5  13   2      222.23      287.98     75.52 o 
  -4  13   2     1034.24      976.80     45.66 o 
  -3  13   2      743.35      784.40     28.04 o 
  -2  13   2      548.64      592.54     28.29 o 
  -1  13   2      911.18      886.22     47.96 o 
   2  13   2     2537.00     2538.16     40.57 o 
   3  13   2      519.89      533.74     20.90 o 
   5  13   2        1.41       43.89    132.05 o 
   6  13   2      212.22      234.01     20.74 o 
   7  13   2      207.97      189.07     42.57 o 
   8  13   2      194.35      241.38    160.27 o 
   9  13   2      131.98      236.84    159.89 o 
  10  13   2      138.97      239.92     97.09 o 
  11  13   2      166.67      235.58    130.78 o 
 -11  14   2        0.01       33.88     67.56 o 
 -10  14   2       11.60       73.53    690.35 o 
  -9  14   2        6.00       86.10    169.51 o 
  -8  14   2      230.33      358.30     48.10 o 
  -7  14   2      139.66      188.83    271.60 o 
  -6  14   2      295.89      435.40     78.45 o 
  -5  14   2      885.69      895.40    111.72 o 
  -4  14   2      748.99      725.46     75.98 o 
  -3  14   2     1288.69     1240.25     30.76 o 
  -2  14   2     3164.03     3178.28     67.00 o 
  -1  14   2     4452.44     4165.99     72.05 o 
   0  14   2     4354.67     4554.71     61.76 o 
   1  14   2     6648.80     6939.48     68.17 o 
   2  14   2     5647.93     5856.26     64.88 o 
   3  14   2     1569.11     1491.48     34.03 o 
   4  14   2     2297.51     2277.64     69.16 o 
   5  14   2      368.34      459.60     72.75 o 
   6  14   2      130.59      129.00     66.87 o 
   7  14   2      184.20      162.83     69.28 o 
   8  14   2      931.77     1094.97    187.42 o 
   9  14   2       35.22      129.08    108.62 o 
  10  14   2       10.53      106.65    116.14 o 
  11  14   2       27.00      179.91    102.14 o 
 -11  15   2      118.13      206.67     94.94 o 
 -10  15   2      297.10      287.47     95.47 o 
  -9  15   2      191.59      139.00     48.50 o 
  -8  15   2       92.47      166.28     38.87 o 
  -7  15   2      489.25      683.22    117.92 o 
  -6  15   2     1217.99     1267.71     66.18 o 
  -5  15   2     1586.25     1517.50    188.66 o 
  -4  15   2     2230.23     2394.73    122.27 o 
  -3  15   2     3493.77     3562.61     68.80 o 
  -2  15   2      956.97      965.39     37.23 o 
  -1  15   2      596.46      606.45     44.16 o 
   0  15   2      453.33      490.42     26.44 o 
   1  15   2     2554.27     2753.54     42.81 o 
   5  15   2      360.21      329.19     83.66 o 
   6  15   2      600.97      681.17     65.65 o 
   7  15   2      607.78      681.10     65.26 o 
   8  15   2      493.84      620.71     44.70 o 
   9  15   2      358.77      291.59    180.16 o 
  10  15   2      428.15      489.81    262.04 o 
  11  15   2      353.96      406.99    220.96 o 
 -11  16   2       15.71        0.00     45.26 o 
 -10  16   2       25.24       54.22     44.80 o 
  -9  16   2       86.92      125.39     50.07 o 
  -8  16   2      113.46      156.77     48.25 o 
  -7  16   2       26.60       31.17     54.92 o 
  -6  16   2      283.20      265.36     33.79 o 
  -5  16   2      147.81      162.34     86.17 o 
  -4  16   2     1301.21     1201.49     45.74 o 
  -3  16   2     3043.76     3007.39     67.84 o 
  -2  16   2     6483.69     6551.08    136.95 o 
  -1  16   2     3677.06     3649.24     54.47 o 
   0  16   2     1764.84     1639.91     32.57 o 
   1  16   2     3506.90     3565.67     52.80 o 
   2  16   2     4588.06     4675.73     66.26 o 
   3  16   2     3377.87     3589.85     62.83 o 
   4  16   2     1777.95     1830.17     79.22 o 
   5  16   2     1263.47     1477.00    361.69 o 
   6  16   2     1341.27     1311.23    200.41 o 
   7  16   2      775.95      736.08    111.56 o 
   8  16   2      382.13      567.86    100.94 o 
   9  16   2        4.53       80.86    193.50 o 
  10  16   2       10.24      231.96    354.28 o 
 -10  17   2       14.52        0.00     40.42 o 
  -9  17   2       36.21       74.82     45.14 o 
  -8  17   2       89.76      271.38     58.37 o 
  -7  17   2       63.45       34.95     22.87 o 
  -6  17   2       35.04       32.00     18.06 o 
  -5  17   2      296.98      285.14     95.87 o 
  -4  17   2      408.04      476.41     86.64 o 
  -3  17   2      956.84      881.65     83.29 o 
  -2  17   2      783.07      841.85     39.12 o 
  -1  17   2      434.28      433.97     25.48 o 
   2  17   2      335.01      408.61     41.54 o 
   3  17   2      176.87      211.68     20.75 o 
   6  17   2       53.01       67.30     31.60 o 
   7  17   2       55.59       65.03     34.53 o 
   8  17   2       27.03      105.22     71.65 o 
   9  17   2        2.27       24.47     62.27 o 
  10  17   2       26.67       11.21     76.73 o 
 -10  18   2        0.32       59.84    377.90 o 
  -9  18   2        0.32       45.62    146.10 o 
  -8  18   2        4.81      162.78    582.84 o 
  -7  18   2        0.76      130.65    419.00 o 
  -6  18   2        7.73       93.88    284.85 o 
  -5  18   2      254.44      328.71     65.25 o 
  -4  18   2      762.05      855.65     63.15 o 
  -3  18   2     1461.38     1525.20    126.91 o 
  -2  18   2     2379.83     2242.90     60.45 o 
  -1  18   2     1931.91     2163.24     67.75 o 
   0  18   2     1746.13     1978.04     93.60 o 
   1  18   2     1487.98     1570.20    149.79 o 
   2  18   2      358.80      376.29     35.77 o 
   3  18   2      859.76      808.84     85.45 o 
   4  18   2     1246.45     1174.49     53.27 o 
   5  18   2     1002.28     1121.93    115.95 o 
   6  18   2      372.51      372.30     98.40 o 
   7  18   2      358.58      292.80     58.94 o 
   8  18   2      302.84      285.30     86.03 o 
   9  18   2       78.84      106.92     80.47 o 
  10  18   2       78.02       85.41     79.90 o 
 -10  19   2      150.86      340.57     70.35 o 
  -9  19   2      171.51      233.88     62.11 o 
  -8  19   2      567.99      718.86    182.73 o 
  -7  19   2      979.40     1067.55    340.32 o 
  -6  19   2      515.75      622.55     57.70 o 
  -5  19   2      791.29      802.99     95.49 o 
  -4  19   2      776.40      901.88     67.73 o 
  -3  19   2      869.72      947.84     58.36 o 
  -2  19   2     1756.17     1878.09     57.29 o 
  -1  19   2      353.87      445.44     39.49 o 
   4  19   2      489.87      523.80     52.57 o 
   5  19   2      448.72      507.11     53.37 o 
   6  19   2      219.14      281.53     75.52 o 
   7  19   2       91.82       72.67     26.86 o 
   8  19   2      151.83      121.85     48.51 o 
   9  19   2      362.96      329.69    121.57 o 
  10  19   2      185.02       98.53     91.20 o 
  -9  20   2       18.03       44.40     46.65 o 
  -8  20   2       25.90       63.22     91.94 o 
  -7  20   2       56.81       47.91     30.98 o 
  -6  20   2       99.90       85.85     29.35 o 
  -5  20   2      113.10      110.37     41.04 o 
  -4  20   2      268.04      390.26     71.16 o 
  -3  20   2     1652.55     1505.44    260.02 o 
  -2  20   2     1542.74     1607.40    180.95 o 
  -1  20   2     1423.46     1734.01     92.17 o 
   0  20   2     2334.26     2400.70     66.18 o 
   1  20   2     1452.86     1545.04     65.07 o 
   2  20   2     2209.29     2280.73     54.20 o 
   3  20   2     2908.90     3143.00    109.36 o 
   4  20   2     1185.61     1324.96    222.24 o 
   5  20   2      749.18      837.29    131.75 o 
   6  20   2      363.97      331.82     65.92 o 
   7  20   2      146.89       94.46     53.09 o 
   8  20   2       13.99        8.18     40.15 o 
   9  20   2       24.14       85.47     76.61 o 
  -9  21   2        0.82        4.07     44.60 o 
  -8  21   2       38.69        0.00     48.32 o 
  -7  21   2       61.21      152.19    105.18 o 
  -6  21   2       94.35      255.70     54.18 o 
  -5  21   2      164.58      129.45     28.47 o 
  -4  21   2      301.58      300.61     38.71 o 
  -3  21   2       96.09      112.13     29.12 o 
  -2  21   2       21.32       51.27     59.85 o 
  -1  21   2      300.16      366.29     56.23 o 
   0  21   2        0.87       17.22     47.27 o 
   1  21   2       89.01      315.15    739.78 o 
   2  21   2        4.50      291.38    472.96 o 
   4  21   2       16.72      207.78    381.97 o 
   5  21   2       63.86       59.70     59.15 o 
   6  21   2       74.41       29.42     30.29 o 
   7  21   2       11.89        0.00     26.28 o 
   8  21   2       50.08       54.81     79.92 o 
   9  21   2       14.06       76.44     79.18 o 
  -9  22   2        0.31       53.65    199.38 o 
  -8  22   2        1.14       85.52    340.07 o 
  -7  22   2       81.73     1002.89    774.97 o 
  -6  22   2      137.37      133.76    260.41 o 
  -5  22   2       45.01       88.96    362.00 o 
  -4  22   2      117.53      112.93     37.89 o 
  -3  22   2       72.75      174.77    436.24 o 
  -2  22   2      232.88      365.09    385.78 o 
  -1  22   2       46.47      136.35    580.78 o 
   0  22   2      187.05      196.63     52.01 o 
   1  22   2      663.30      749.56     39.64 o 
   2  22   2      773.87      697.89    174.47 o 
   3  22   2     1374.22     1441.62    229.19 o 
   4  22   2      718.75      733.27     81.52 o 
   5  22   2      278.30      273.36     74.46 o 
   6  22   2      304.15      180.34     51.59 o 
   7  22   2      220.82      263.64     79.04 o 
   8  22   2       73.71       88.08     81.05 o 
   9  22   2       14.21       37.24     70.07 o 
  -8  23   2      405.51      501.43    108.55 o 
  -7  23   2      718.24      403.45    260.49 o 
  -6  23   2      433.28      312.41    182.01 o 
  -5  23   2      697.29      487.99    165.08 o 
  -4  23   2      878.09      684.70    162.34 o 
  -3  23   2      865.04      781.18    137.55 o 
  -2  23   2      458.59      474.29     96.45 o 
  -1  23   2      865.46      744.03    217.12 o 
   0  23   2      443.36      488.91     73.41 o 
   1  23   2      189.99     1937.77    683.93 o 
   2  23   2       66.58       27.23     31.51 o 
   3  23   2      110.13      192.56    188.18 o 
   4  23   2      190.21      173.77     70.14 o 
   5  23   2      312.36      337.23     69.62 o 
   6  23   2      347.37      277.18    115.75 o 
   7  23   2      299.53      198.47     81.96 o 
   8  23   2      270.49      119.78     51.55 o 
  -8  24   2        0.28        0.87     29.44 o 
  -7  24   2        7.96       33.23     30.23 o 
  -6  24   2       13.03       34.03     30.54 o 
  -5  24   2       12.65       23.47     34.16 o 
  -4  24   2        0.38        4.39     27.72 o 
  -3  24   2        4.82        3.94     26.32 o 
  -2  24   2        0.89        0.00     23.70 o 
  -1  24   2       50.23       37.14     32.98 o 
   0  24   2      288.09      337.60     76.12 o 
   1  24   2      864.30      843.46    172.99 o 
   2  24   2     1279.13      278.76    138.84 o 
   3  24   2      853.19      739.42    203.69 o 
   4  24   2      604.12      801.40    117.94 o 
   5  24   2      392.07      256.70    123.09 o 
   6  24   2      172.41       76.45     35.63 o 
   7  24   2       66.01       16.29     31.20 o 
   8  24   2       33.58       40.96     37.84 o 
  -7  25   2        5.49        2.07     34.39 o 
  -6  25   2       64.24       58.73     51.97 o 
  -5  25   2       22.27       43.00    116.26 o 
  -4  25   2       19.00       60.53    234.41 o 
  -3  25   2       44.66      107.00    506.03 o 
  -2  25   2       38.77      110.43    496.07 o 
  -1  25   2       29.84      134.72    494.98 o 
   0  25   2        0.76       47.44    375.48 o 
   1  25   2        0.02       53.72    340.37 o 
   2  25   2       52.64      262.58    372.49 o 
   3  25   2       36.82       63.77     85.40 o 
   4  25   2       22.33       30.45     24.41 o 
   5  25   2       32.69       16.84     27.88 o 
   6  25   2       20.50        7.06     29.22 o 
   7  25   2        4.96       15.77     35.57 o 
  -7  26   2       62.74       71.50     56.65 o 
  -6  26   2       79.03       69.29    133.64 o 
  -5  26   2       75.56      221.81    423.00 o 
  -4  26   2      242.02      432.42   1208.75 o 
  -3  26   2      493.20      559.75    635.18 o 
  -2  26   2      580.24      715.89    179.26 o 
  -1  26   2      661.46      787.15     59.42 o 
   0  26   2      847.80      841.73    136.77 o 
   1  26   2      605.85      673.42     65.99 o 
   2  26   2      699.64      698.21     97.11 o 
   3  26   2      340.25      371.98     93.97 o 
   4  26   2       71.82       90.25     32.64 o 
   5  26   2      102.66       75.48     36.09 o 
   6  26   2       85.13       53.87     54.81 o 
   7  26   2       54.58       61.07     37.72 o 
  -6  27   2      326.26      134.72     82.46 o 
  -5  27   2      328.77      211.70    129.90 o 
  -4  27   2      548.52      436.19    126.79 o 
  -3  27   2      831.95      794.12    305.38 o 
  -2  27   2      351.81      463.85    112.16 o 
  -1  27   2      187.11      191.29    109.04 o 
   0  27   2      139.48      203.67    291.41 o 
   1  27   2      132.27      127.11    136.20 o 
   2  27   2       60.27       53.76     35.29 o 
   3  27   2       18.91        0.00     23.80 o 
   4  27   2        1.32       13.27     36.42 o 
   5  27   2       14.97       15.73     42.56 o 
   6  27   2       33.53       26.05     32.27 o 
  -6  28   2        2.19        0.00     36.21 o 
  -5  28   2       49.54       51.65     48.29 o 
  -4  28   2       94.51       94.28     81.47 o 
  -3  28   2       84.07       23.27     45.61 o 
  -2  28   2      144.42      102.05     41.55 o 
  -1  28   2      251.98      250.19     86.39 o 
   0  28   2      354.09      466.89     67.58 o 
   1  28   2      280.23      278.64    102.09 o 
   2  28   2       66.16       47.89     34.90 o 
   3  28   2       46.58       30.84     37.18 o 
   4  28   2      194.51      126.73     62.20 o 
   5  28   2      163.59       96.08     42.37 o 
   6  28   2       75.21       46.17     33.98 o 
  -5  29   2        0.03        0.00     41.60 o 
  -4  29   2        1.12        0.00     44.62 o 
  -3  29   2        0.76        0.00    238.19 o 
  -2  29   2       11.98       61.11    486.85 o 
  -1  29   2        6.96      108.14    348.09 o 
   0  29   2        2.22       69.62    356.65 o 
   1  29   2       17.11       18.74     33.11 o 
   2  29   2       47.78       26.16     34.88 o 
   3  29   2        0.01       17.35     33.91 o 
   4  29   2        0.24        6.97     51.90 o 
   5  29   2        4.03       13.94     32.58 o 
  -4  30   2       20.49       47.12     78.85 o 
  -3  30   2      171.33      204.04    111.77 o 
  -2  30   2      229.55      187.90    100.56 o 
  -1  30   2      219.64      230.69     62.91 o 
   0  30   2      259.49      370.24     80.15 o 
   1  30   2      207.33      192.21     68.03 o 
   2  30   2       61.70       69.97     40.34 o 
   3  30   2       36.68       21.69     35.18 o 
   4  30   2      113.67       65.61     46.23 o 
  -3  31   2       89.43       70.64     57.03 o 
  -2  31   2      149.93       50.92     75.14 o 
  -1  31   2       70.90      120.31     50.00 o 
   0  31   2       38.34       54.22     45.18 o 
   1  31   2        0.25        0.00     34.13 o 
   2  31   2       22.17       49.73     37.74 o 
   3  31   2       16.59       18.25     37.77 o 
  -1  32   2      101.77       80.58     43.97 o 
   0  32   2       49.15      104.51     50.64 o 
 -12   1   3        5.40       14.09     24.92 o 
 -11   1   3       47.23       51.53     33.40 o 
 -10   1   3      326.95      135.64     76.67 o 
  -9   1   3      555.41      401.54    160.83 o 
  -8   1   3      895.58     1089.42     72.69 o 
  -7   1   3      512.12      596.27     55.40 o 
  -6   1   3     2301.14     2362.90     53.70 o 
  -5   1   3     3790.75     3828.46     55.95 o 
  -4   1   3     7394.91     7223.93     85.52 o 
  -3   1   3     2297.76     2051.37     29.07 o 
  -2   1   3     7267.71     6381.80     48.45 o 
  -1   1   3     3540.69     3267.10     31.47 o 
   0   1   3    21480.54    20980.58    175.52 o 
   1   1   3     4041.98     3583.96     37.75 o 
   2   1   3      378.33      436.49     18.92 o 
   3   1   3       43.47       43.62      7.07 o 
   4   1   3      602.74      626.02     23.86 o 
   5   1   3     2346.09     2221.18     33.97 o 
   6   1   3     2554.12     2702.96     38.55 o 
   7   1   3     1335.53     1334.57     25.64 o 
   8   1   3      862.74      909.80    265.61 o 
   9   1   3      902.16     1123.31     57.58 o 
  10   1   3      165.89       94.55     36.00 o 
  11   1   3      168.69      241.98     63.36 o 
  12   1   3      182.32      222.00    104.53 o 
 -12   2   3       78.15       45.31     33.68 o 
 -11   2   3      137.06      100.02    113.65 o 
 -10   2   3      231.44      214.06    145.62 o 
  -9   2   3       93.27      100.55    135.09 o 
  -8   2   3      410.16      364.86     73.07 o 
  -6   2   3      649.06      711.28     29.13 o 
  -3   2   3     6053.87     6276.15     47.90 o 
  -2   2   3    13283.13    11724.17     72.27 o 
  -1   2   3      424.81      496.03     12.91 o 
   0   2   3     8284.63     8130.20     58.61 o 
   1   2   3    12133.24    10541.36     73.85 o 
   2   2   3     2582.87     2376.52     29.87 o 
   3   2   3    10256.78     9329.60     65.84 o 
   4   2   3    11113.58    10373.91     80.64 o 
   5   2   3     2120.45     2005.66     31.80 o 
   6   2   3     4223.52     4375.71     60.73 o 
   7   2   3     3189.75     3591.14     46.08 o 
   8   2   3     2057.39     2119.82     42.58 o 
   9   2   3      274.38      319.18     74.76 o 
  10   2   3       66.53      114.09     36.03 o 
  11   2   3      103.31       79.79     64.50 o 
  12   2   3       32.80       53.46     66.03 o 
 -12   3   3       22.47       22.24     29.10 o 
 -11   3   3       27.97       23.59     33.27 o 
 -10   3   3      112.55       55.38     35.80 o 
  -9   3   3      120.20      117.43     41.11 o 
  -8   3   3      218.72      238.30     38.74 o 
  -7   3   3      771.57      646.19    107.31 o 
  -6   3   3     1066.53     1213.66     60.89 o 
  -5   3   3     4324.38     4438.74    170.85 o 
  -4   3   3    16746.17    15039.58    101.89 o 
  -3   3   3    11683.50    12206.20     74.14 o 
  -2   3   3    11070.87     9557.78     61.44 o 
  -1   3   3     1071.83     1189.40     19.81 o 
   0   3   3     3554.46     3412.07     32.75 o 
   1   3   3     2039.89     2148.21     27.76 o 
   2   3   3       46.81       39.80      6.70 o 
   3   3   3      201.03      248.10     13.89 o 
   4   3   3      448.54      493.40     23.63 o 
   7   3   3      758.52      719.71     19.65 o 
   8   3   3      811.25      853.38     30.39 o 
   9   3   3      823.63      913.42    122.69 o 
  10   3   3      283.00      228.99     65.05 o 
  11   3   3      137.88      141.18     69.32 o 
  12   3   3      135.72      146.57     88.60 o 
 -12   4   3        2.58       24.42     30.72 o 
 -11   4   3       17.81       18.91     32.40 o 
 -10   4   3       13.80       88.69    409.30 o 
  -9   4   3        0.95       42.81    294.59 o 
  -8   4   3      104.20       89.34     22.75 o 
  -7   4   3       48.58       75.37     20.17 o 
  -5   4   3      580.73      520.94     24.23 o 
  -4   4   3     7345.94     8687.64     69.85 o 
  -3   4   3     1945.22     1853.04     26.26 o 
  -2   4   3     1626.09     1547.83     21.27 o 
  -1   4   3       74.08      101.43     14.07 o 
   0   4   3      804.34      811.38     16.38 o 
   1   4   3      124.15      136.02     11.06 o 
   2   4   3     2802.12     2632.81     32.36 o 
   3   4   3      479.72      466.47     15.67 o 
   4   4   3     1286.10     1117.01     24.23 o 
   5   4   3     1562.41     1827.01     30.30 o 
   6   4   3      723.46      756.97     35.73 o 
   7   4   3       97.59      122.06     35.78 o 
   8   4   3       12.73      209.86    249.93 o 
   9   4   3      141.47      591.54    153.90 o 
  10   4   3       15.76       66.40     36.57 o 
  11   4   3        0.03       47.67     59.53 o 
  12   4   3        0.88       22.27     62.25 o 
 -12   5   3       39.13       62.53     35.98 o 
 -11   5   3       88.45       56.21     33.55 o 
 -10   5   3      385.44      213.01    143.88 o 
  -9   5   3      625.44      749.70     70.15 o 
  -8   5   3      756.26      812.41     57.62 o 
  -7   5   3     1020.18      997.41    138.40 o 
  -6   5   3     1927.26     1874.34     34.88 o 
  -5   5   3     2119.63     2181.90     32.35 o 
  -4   5   3      645.70      854.68     27.81 o 
  -3   5   3     3036.84     2290.23     31.07 o 
  -2   5   3     1667.91     1798.74     23.18 o 
  -1   5   3     2463.28     2202.86     27.42 o 
   0   5   3     7743.72     7264.14     50.00 o 
   1   5   3      680.29      819.52     17.08 o 
   2   5   3     1761.75     1581.47     25.48 o 
   3   5   3        8.28       26.80     11.11 o 
   4   5   3     2287.92     2543.79     52.88 o 
   5   5   3     1425.45     1546.60     56.14 o 
   6   5   3     1728.84     1755.77     34.02 o 
   7   5   3      401.70      524.12     24.15 o 
   8   5   3      735.23      859.50     39.35 o 
   9   5   3      857.15      775.58    120.12 o 
  10   5   3      229.19      202.60     75.81 o 
  11   5   3      247.68      292.33    197.19 o 
  12   5   3      159.36      211.01    120.50 o 
 -12   6   3       41.48       51.26     34.25 o 
 -11   6   3      132.00       68.55     35.36 o 
 -10   6   3       40.84       51.42     77.29 o 
  -9   6   3       85.20      178.83    195.80 o 
  -8   6   3      206.69      273.16     48.76 o 
  -7   6   3        0.11        0.00     14.53 o 
  -6   6   3      271.99      210.70     45.75 o 
  -5   6   3      850.41      979.95     23.12 o 
  -4   6   3    10954.39    10855.28     78.41 o 
  -3   6   3     5893.33     6287.26     49.30 o 
  -2   6   3     6916.40     6680.85     60.09 o 
  -1   6   3    11491.33    10274.16     66.97 o 
   0   6   3     4071.52     4075.34     37.25 o 
   1   6   3    14065.68    12416.46     89.49 o 
   2   6   3    14315.32    13376.19     84.65 o 
   3   6   3    20738.65    20256.83    132.96 o 
   4   6   3    18241.56    18216.41    138.26 o 
   5   6   3    14892.36    15688.05    186.23 o 
   6   6   3     6683.04     7434.25     79.06 o 
   7   6   3     1831.15     1832.43     38.51 o 
   8   6   3     2372.93     2823.45     84.42 o 
   9   6   3      837.41      804.42    145.01 o 
  10   6   3       74.62      112.08     42.30 o 
  11   6   3       82.08      120.82     67.58 o 
  12   6   3        2.84       42.08     72.76 o 
 -12   7   3       81.56       47.65     40.68 o 
 -11   7   3       70.02       38.78     31.30 o 
 -10   7   3       86.63       78.35     39.40 o 
  -9   7   3      301.90      267.10    123.79 o 
  -8   7   3      862.37      922.71    199.07 o 
  -7   7   3     1766.13     1720.97    234.87 o 
  -6   7   3      196.13      219.07     47.01 o 
  -5   7   3     2847.90     3198.55     38.53 o 
  -4   7   3     1456.05     1475.87     31.07 o 
  -3   7   3    10136.80     9567.38     68.19 o 
  -2   7   3     2163.74     2029.24     24.98 o 
  -1   7   3     1787.04     1604.16     23.13 o 
   0   7   3     6155.80     6213.13     50.59 o 
   1   7   3     2117.35     2018.89     27.24 o 
   2   7   3       54.87       57.70     12.28 o 
   3   7   3      106.45      131.05     16.35 o 
   5   7   3      488.83      556.15     43.31 o 
   6   7   3        0.37       33.70     15.89 o 
   7   7   3       76.85       70.79     22.63 o 
   8   7   3      746.66      874.42     60.76 o 
   9   7   3      188.76      235.27    247.27 o 
  10   7   3       42.29       71.36     42.09 o 
  11   7   3       76.94       98.99     63.56 o 
  12   7   3       61.79      159.96     95.57 o 
 -12   8   3       10.84       72.45     48.48 o 
 -11   8   3        3.73       42.73    104.45 o 
 -10   8   3        0.23       35.32    166.44 o 
  -9   8   3       10.28      104.70    351.16 o 
  -8   8   3       11.62      152.73    419.56 o 
  -7   8   3       44.66       69.62     21.47 o 
  -6   8   3      161.33      251.44     28.39 o 
  -5   8   3     1312.61     1335.61     39.27 o 
  -4   8   3      846.97      774.68     30.10 o 
  -3   8   3      126.63      118.14     12.04 o 
  -2   8   3      266.11      260.14     17.39 o 
  -1   8   3      863.22      859.91     18.84 o 
   0   8   3     4032.74     4080.78     40.82 o 
   1   8   3     2105.63     2059.70     29.51 o 
   2   8   3      153.70      161.27     10.70 o 
   3   8   3        5.41       21.61     10.76 o 
   4   8   3     1162.19     1167.51     27.18 o 
   5   8   3      698.54      768.72     22.66 o 
   6   8   3       15.00       26.61     27.12 o 
   7   8   3       88.93       96.62     15.05 o 
   8   8   3      178.87      290.09    325.58 o 
   9   8   3       62.68      142.04     77.31 o 
  10   8   3       11.67       13.82     53.68 o 
  11   8   3        1.10       99.51     66.43 o 
  12   8   3        2.57       75.20     79.02 o 
 -11   9   3       87.56       28.37     48.06 o 
 -10   9   3      317.68      360.41     60.69 o 
  -9   9   3      603.38      525.97    207.06 o 
  -8   9   3      658.72      624.45    235.18 o 
  -7   9   3     1058.89     1057.49     61.82 o 
  -6   9   3     1971.91     1955.96     87.75 o 
  -5   9   3     5544.21     5599.09     76.39 o 
  -4   9   3     6450.01     6290.24     89.51 o 
  -3   9   3     5544.85     5329.51     74.83 o 
  -2   9   3     8924.45     8880.37     70.72 o 
  -1   9   3     2208.77     2176.21     28.31 o 
   5   9   3       31.00       57.03     55.27 o 
   6   9   3      113.40      166.65     23.43 o 
   7   9   3       15.42      267.37    286.01 o 
   8   9   3       19.24      147.84    167.24 o 
   9   9   3      238.40      322.32     75.28 o 
  10   9   3      101.67       45.05     59.86 o 
  11   9   3      191.35       93.72     78.56 o 
 -11  10   3       27.07       45.89    234.71 o 
 -10  10   3       17.75       32.77     84.79 o 
  -9  10   3        5.30       10.50     31.49 o 
  -8  10   3       16.90      152.12    410.42 o 
  -7  10   3      195.90      233.57     31.11 o 
  -6  10   3      630.65      641.92     36.45 o 
  -5  10   3      756.15      772.97     78.80 o 
  -4  10   3     3476.11     3101.00     38.98 o 
  -3  10   3     2911.56     2672.02     35.77 o 
  -2  10   3     8074.69     8196.32     72.75 o 
  -1  10   3    10658.10     9660.81     90.04 o 
   0  10   3    13706.96    13655.79    138.32 o 
   1  10   3    24658.37    24007.67    224.80 o 
   2  10   3    13983.71    12863.31    106.35 o 
   3  10   3    14669.80    14671.42    182.81 o 
   4  10   3     9301.99     9148.76     86.49 o 
   5  10   3     8149.95     8266.72     84.30 o 
   6  10   3     2916.19     3278.09     63.59 o 
   7  10   3     2880.25     2942.47    112.27 o 
   8  10   3     1032.41      929.00    263.82 o 
   9  10   3      325.03      380.28     92.41 o 
  10  10   3      111.39      129.12     76.61 o 
  11  10   3       67.51       95.83     81.21 o 
 -11  11   3       47.13       53.81     55.15 o 
 -10  11   3       87.28      102.61     44.65 o 
  -9  11   3       46.74       25.80     23.67 o 
  -8  11   3      633.74      906.94     87.37 o 
  -7  11   3     1564.24     1878.33     90.76 o 
  -6  11   3      185.76      181.91     39.46 o 
  -5  11   3        2.48       24.02     15.52 o 
  -4  11   3     1104.41     1287.70     30.29 o 
  -3  11   3     2595.66     2354.02     31.21 o 
  -2  11   3     1040.50     1149.20     23.85 o 
  -1  11   3     1718.64     1529.33     28.38 o 
   0  11   3      900.35      889.40     21.04 o 
   1  11   3       27.58       10.11     28.51 o 
   2  11   3      752.69      720.87     36.14 o 
   3  11   3      283.64      309.49     26.63 o 
   4  11   3      863.10      747.03     47.52 o 
   6  11   3      118.41      275.53    435.12 o 
   7  11   3      193.95      140.00     64.66 o 
   8  11   3      489.03      733.91    351.16 o 
   9  11   3        9.33      146.35    225.17 o 
  10  11   3        5.11       88.09     67.90 o 
  11  11   3        5.90       81.99     78.80 o 
 -11  12   3        7.75      128.08    525.47 o 
 -10  12   3       41.22      283.73    565.05 o 
  -9  12   3       34.59       74.16    313.29 o 
  -8  12   3      113.36      416.95    659.21 o 
  -7  12   3      184.34      255.60     42.31 o 
  -6  12   3        6.43       24.42     19.19 o 
  -5  12   3      552.12      608.12     40.58 o 
  -4  12   3     2712.18     2943.22     67.57 o 
  -3  12   3     1052.75      995.83     29.88 o 
  -2  12   3     1487.62     1249.62     38.26 o 
  -1  12   3     3986.29     4016.89     62.62 o 
   0  12   3     3644.04     3315.05     53.10 o 
   2  12   3      755.28      785.84     30.15 o 
   3  12   3      514.56      444.94     17.19 o 
   4  12   3     2053.43     1722.95     49.30 o 
   5  12   3     1345.05     1468.14     58.89 o 
   6  12   3      624.02      682.95     39.16 o 
   7  12   3        1.78      332.79    205.26 o 
   8  12   3      856.35      952.16    135.79 o 
   9  12   3      263.66      172.81     81.35 o 
  10  12   3        0.25       13.90     68.49 o 
  11  12   3        0.65        0.00     66.61 o 
 -11  13   3      167.66      150.97     82.96 o 
 -10  13   3      325.01      526.79    111.50 o 
  -9  13   3      249.57      265.93     96.72 o 
  -8  13   3     1124.00     1167.21    445.12 o 
  -7  13   3     2636.35     3184.55    730.05 o 
  -6  13   3      708.54      738.66    144.99 o 
  -5  13   3     3189.31     2954.46    487.60 o 
  -4  13   3     4101.22     4010.85     98.05 o 
  -3  13   3     5570.56     5718.67     72.31 o 
  -2  13   3     6016.15     5774.01     89.78 o 
  -1  13   3     6404.29     6423.26    102.89 o 
   0  13   3     7293.39     7902.02     79.35 o 
   1  13   3     2430.96     2642.97     39.73 o 
   2  13   3     3979.06     3847.11     52.45 o 
   3  13   3     1607.50     1754.36     32.14 o 
   6  13   3      557.54      599.85     29.33 o 
   7  13   3      724.16      678.74    124.37 o 
   8  13   3     1189.52     1260.04    144.02 o 
   9  13   3      645.83      706.76    208.51 o 
  10  13   3      376.32      211.33    163.30 o 
  11  13   3      108.49      107.62     90.63 o 
 -11  14   3       46.92       97.58     52.32 o 
 -10  14   3      118.10      119.04     79.02 o 
  -9  14   3      106.18       43.25     38.52 o 
  -8  14   3        0.71       21.54     26.48 o 
  -7  14   3       38.87       41.99     19.97 o 
  -6  14   3        3.98       11.79     32.95 o 
  -5  14   3       49.56       27.61     15.35 o 
  -4  14   3      229.71      280.67    191.41 o 
  -3  14   3     2283.91     1971.24     70.23 o 
  -2  14   3     4944.66     4560.75     77.47 o 
  -1  14   3      504.55      515.59     41.54 o 
   0  14   3     1721.12     1598.00     45.65 o 
   1  14   3     5548.15     5587.28     65.85 o 
   2  14   3     9207.96     9251.06     83.95 o 
   3  14   3     4593.34     4517.50     60.65 o 
   4  14   3     3498.75     3457.46     65.00 o 
   5  14   3     2254.25     2440.82    209.33 o 
   6  14   3     2385.09     2113.38     67.33 o 
   7  14   3      490.60      527.57     56.33 o 
   8  14   3      342.26      503.26     76.09 o 
   9  14   3        5.61      192.78    306.39 o 
  10  14   3       64.75      180.98    156.44 o 
  11  14   3       82.36      156.25    117.78 o 
 -10  15   3        2.40       11.97     39.75 o 
  -9  15   3        0.87        0.00    106.29 o 
  -8  15   3        1.89       86.29    259.88 o 
  -7  15   3        6.59       34.39    186.22 o 
  -6  15   3       42.43       49.78     16.55 o 
  -5  15   3        0.48        0.00     20.49 o 
  -4  15   3      544.76      447.27     36.50 o 
  -3  15   3      789.47      929.16     44.06 o 
  -2  15   3       33.61       24.07     16.61 o 
  -1  15   3       44.29       82.25     19.98 o 
   0  15   3      347.09      375.58     22.07 o 
   3  15   3      128.70      194.93     62.24 o 
   4  15   3      166.36      657.36    567.30 o 
   5  15   3       90.70      448.63    280.57 o 
   6  15   3       56.18       57.40     25.21 o 
   7  15   3      455.01      475.12     45.12 o 
   8  15   3      788.19      868.12    186.36 o 
   9  15   3      189.90      125.70     83.13 o 
  10  15   3      104.84       77.02     79.60 o 
 -10  16   3        0.21       50.64    304.21 o 
  -9  16   3       22.68       82.17    204.39 o 
  -8  16   3       90.74      168.79    515.85 o 
  -7  16   3      132.34      389.19    895.16 o 
  -6  16   3       41.77       76.77     31.31 o 
  -5  16   3       92.24       85.32     27.02 o 
  -4  16   3      621.36      523.40     41.19 o 
  -3  16   3      686.54      643.14     48.20 o 
  -2  16   3      722.46      736.47     30.57 o 
  -1  16   3      708.52      761.03     36.63 o 
   0  16   3     1721.27     1971.26     79.43 o 
   1  16   3     6498.44     6350.54    126.54 o 
   2  16   3     2263.02     2144.25     47.52 o 
   3  16   3     1941.10     1896.61     53.06 o 
   4  16   3     1387.67     1390.11     72.10 o 
   5  16   3     1077.40      910.74    115.78 o 
   6  16   3      211.31      243.25     25.02 o 
   7  16   3      678.08      642.11    111.94 o 
   8  16   3      114.54      259.46    185.46 o 
   9  16   3       95.72      237.44    118.09 o 
  10  16   3       47.63      189.87     88.55 o 
 -10  17   3      195.71      254.68     63.32 o 
  -9  17   3      144.27      175.60     54.51 o 
  -8  17   3      371.55      435.01     69.82 o 
  -7  17   3     1195.21      921.76    311.39 o 
  -6  17   3     1420.12     1636.29    396.99 o 
  -5  17   3     1164.73     1265.69    263.29 o 
  -4  17   3     1754.02     1721.71    106.38 o 
  -3  17   3     3237.45     2898.26    176.81 o 
  -2  17   3     1399.89     1665.82     56.98 o 
  -1  17   3     1403.20     1417.02     57.25 o 
   0  17   3      330.65      378.51     68.76 o 
   3  17   3        3.91      273.83    255.57 o 
   4  17   3       70.73      231.39    500.43 o 
   5  17   3      105.01      156.29    113.51 o 
   6  17   3       75.05       97.93     24.40 o 
   7  17   3       42.52       53.53    106.68 o 
   8  17   3      124.36      140.83     80.72 o 
   9  17   3      382.28      568.12    187.84 o 
  10  17   3      205.19      196.81     97.95 o 
 -10  18   3       71.07      100.23     62.43 o 
  -9  18   3       72.28       70.90     47.99 o 
  -8  18   3       52.93       46.97     29.90 o 
  -7  18   3        0.53       10.32     45.69 o 
  -6  18   3       20.35       34.64     72.65 o 
  -5  18   3        8.26       26.02     54.00 o 
  -4  18   3      174.00      179.81     30.54 o 
  -3  18   3     2264.94     2455.01    247.30 o 
  -2  18   3     1458.08     1641.38    119.05 o 
  -1  18   3      860.94      885.37     68.97 o 
   0  18   3      504.13      669.01     52.58 o 
   1  18   3     2213.08     2242.23     52.46 o 
   2  18   3     2932.62     3073.54     59.37 o 
   3  18   3     2160.03     2101.25     56.96 o 
   4  18   3      969.94     1098.15     63.97 o 
   5  18   3      991.90      744.36    144.44 o 
   6  18   3     1196.61     1251.65    347.93 o 
   7  18   3      802.54      459.54    193.60 o 
   8  18   3       86.61       37.22     66.90 o 
   9  18   3       50.46      130.19    109.97 o 
  10  18   3       14.23      119.68    142.05 o 
  -9  19   3        2.54        0.00     49.11 o 
  -8  19   3        3.76        0.00     44.71 o 
  -7  19   3        0.07       60.77    121.38 o 
  -6  19   3      156.29      112.45     41.21 o 
  -5  19   3      162.82      128.43     34.56 o 
  -4  19   3      178.05      100.85     36.57 o 
  -3  19   3      369.69      337.53     62.46 o 
  -2  19   3      737.94      739.46     54.20 o 
  -1  19   3       14.08       42.98     20.02 o 
   0  19   3      215.25      226.18     27.36 o 
   1  19   3      332.97      360.34     48.77 o 
   4  19   3       67.88      220.31    324.32 o 
   5  19   3        2.37      246.24    358.61 o 
   6  19   3       31.23       59.18     22.07 o 
   7  19   3       70.08       60.38     33.65 o 
   8  19   3       89.00      120.49     85.82 o 
   9  19   3       20.54       78.05     77.62 o 
  -9  20   3        4.57       41.99    314.80 o 
  -8  20   3        6.07       91.30    241.94 o 
  -7  20   3       97.44      258.65   1090.23 o 
  -6  20   3       32.74        0.00     35.51 o 
  -5  20   3       20.37        2.49     28.45 o 
  -4  20   3        3.67        3.38     29.63 o 
  -3  20   3        6.11       27.09     28.27 o 
  -2  20   3      148.81      182.57    129.93 o 
  -1  20   3       66.64       95.65     89.11 o 
   0  20   3      837.65      834.82     48.39 o 
   1  20   3     1566.91     1752.27     48.58 o 
   2  20   3     2522.23     2708.77     57.05 o 
   3  20   3     1662.75     1960.26     57.90 o 
   4  20   3      963.45      958.47     81.22 o 
   5  20   3      518.45      546.74     88.16 o 
   6  20   3      259.43      137.65     68.26 o 
   7  20   3      110.21       73.70     37.91 o 
   8  20   3       77.47       50.01     77.72 o 
   9  20   3       19.03       29.50     75.87 o 
  -9  21   3      184.10      269.71     74.27 o 
  -8  21   3      298.45      340.52     67.61 o 
  -7  21   3      454.86      492.96     73.79 o 
  -6  21   3      835.08      520.24    292.48 o 
  -5  21   3      699.19      625.98    130.69 o 
  -4  21   3      995.14      740.01    244.38 o 
  -3  21   3     1135.76     1108.69    385.50 o 
  -2  21   3      325.78      390.81    153.93 o 
  -1  21   3      357.73      372.36    158.75 o 
   0  21   3      453.11      525.53    110.98 o 
   1  21   3      133.89      125.09     89.85 o 
   2  21   3       30.15       75.12     87.86 o 
   3  21   3        2.99        7.91     35.17 o 
   4  21   3       83.19       95.38    142.18 o 
   5  21   3      108.61      189.47    162.95 o 
   6  21   3      128.53       78.78     57.43 o 
   7  21   3      126.01       76.86     41.20 o 
   8  21   3      120.89       73.01     83.51 o 
   9  21   3      124.07      126.37     89.71 o 
  -8  22   3       90.44       53.88     35.13 o 
  -7  22   3      172.96      108.43     65.72 o 
  -6  22   3        2.54       23.56     52.71 o 
  -5  22   3       11.19       40.48     31.79 o 
  -4  22   3       26.30       15.32     29.33 o 
  -3  22   3       18.72       35.26     38.19 o 
  -2  22   3      258.19      186.20     89.42 o 
  -1  22   3      547.08      509.42     65.89 o 
   0  22   3      645.01      665.54     80.42 o 
   1  22   3      959.13     1015.81     96.12 o 
   2  22   3      426.01      448.55     73.98 o 
   3  22   3      262.05      266.03     30.75 o 
   4  22   3     1025.48     1075.48     89.67 o 
   5  22   3     1034.48      957.76    355.43 o 
   6  22   3      429.30      176.39     92.61 o 
   7  22   3      255.02      137.13     73.40 o 
   8  22   3      202.43      192.75    102.55 o 
  -8  23   3        2.90        4.75     34.94 o 
  -7  23   3        5.35       28.09     33.59 o 
  -6  23   3        0.74        0.81     30.30 o 
  -5  23   3       21.98        3.50     38.58 o 
  -4  23   3      157.85      194.66     55.62 o 
  -3  23   3       40.08      153.48    925.80 o 
  -2  23   3        9.33      104.92    799.31 o 
  -1  23   3      142.94      178.14    264.86 o 
   0  23   3       17.82       38.56    113.52 o 
   1  23   3       85.76      115.91     87.87 o 
   2  23   3        0.00       16.08     48.46 o 
   3  23   3      142.34      120.22     26.05 o 
   4  23   3      306.78      309.26     48.44 o 
   5  23   3       11.55        0.00     25.97 o 
   6  23   3       46.15       21.33     38.91 o 
   7  23   3       17.64        0.00     35.34 o 
   8  23   3        0.75        0.00     69.97 o 
  -8  24   3        0.07       51.62    199.19 o 
  -7  24   3        0.96      101.30    189.61 o 
  -6  24   3        0.12        2.18    243.17 o 
  -5  24   3       37.96       55.58    285.63 o 
  -4  24   3      120.97      213.41    408.23 o 
  -3  24   3     1064.03     1186.97     87.50 o 
  -2  24   3      847.96      957.19     85.20 o 
  -1  24   3      655.38      647.49    111.49 o 
   0  24   3      584.42      660.52     48.14 o 
   1  24   3      695.54      666.78    120.59 o 
   2  24   3      273.55      298.07     45.97 o 
   3  24   3       85.00       74.45     23.75 o 
   4  24   3       87.45       99.16     23.12 o 
   5  24   3      146.51       89.34     36.91 o 
   6  24   3      194.00       60.21     41.99 o 
   7  24   3       57.38       52.52     42.49 o 
   8  24   3       66.93        0.00     27.59 o 
  -7  25   3      343.44      115.92    160.49 o 
  -6  25   3      277.76      134.99     72.46 o 
  -5  25   3      151.49      111.67     96.97 o 
  -4  25   3      182.13      105.18     61.37 o 
  -3  25   3      256.54      336.04    129.90 o 
  -2  25   3     1060.93     1083.98    165.30 o 
  -1  25   3      401.80      368.07    118.52 o 
   0  25   3      461.07      496.68    126.19 o 
   1  25   3      189.14      228.32     47.04 o 
   2  25   3       78.59       37.33     25.40 o 
   3  25   3       27.19       37.18     59.04 o 
   4  25   3        3.39       27.83     41.32 o 
   5  25   3       83.24       62.81     46.78 o 
   6  25   3       96.33      107.98     49.87 o 
   7  25   3       80.45       22.62     49.93 o 
  -7  26   3        0.84        0.00     48.32 o 
  -6  26   3       16.57        0.00     43.33 o 
  -5  26   3       33.42       44.19     43.25 o 
  -4  26   3       64.61       83.62    118.40 o 
  -3  26   3      245.12      122.35    113.69 o 
  -2  26   3      158.54      167.94     51.92 o 
  -1  26   3      347.63      244.85     72.77 o 
   0  26   3      378.28      436.34    201.82 o 
   1  26   3      299.97      300.39    101.17 o 
   2  26   3      261.70      190.64     58.80 o 
   3  26   3      650.35      695.49     91.76 o 
   4  26   3      491.78      540.07    125.59 o 
   5  26   3      163.50       84.68     58.72 o 
   6  26   3       90.48       53.39     43.80 o 
   7  26   3       34.54       30.64     42.30 o 
  -6  27   3        2.08        0.00     37.67 o 
  -5  27   3        2.02        9.35     43.82 o 
  -4  27   3       16.41       44.58     58.40 o 
  -3  27   3        3.53       48.32    314.93 o 
  -2  27   3       26.20      129.95    220.82 o 
  -1  27   3        1.08      138.93    394.26 o 
   0  27   3        0.25       15.62    474.93 o 
   1  27   3       26.81       16.24     46.26 o 
   2  27   3       28.60       38.01     30.86 o 
   3  27   3       29.58       41.29     31.02 o 
   4  27   3        9.78        5.85     30.93 o 
   5  27   3        2.71       25.12     31.93 o 
   6  27   3        0.12       28.85     49.51 o 
  -5  28   3       55.37      167.73    465.29 o 
  -4  28   3       80.26      135.00    836.86 o 
  -3  28   3       33.39      212.11    963.18 o 
  -2  28   3      233.32      233.76    130.98 o 
  -1  28   3      405.62      472.44     67.37 o 
   0  28   3      425.43      442.33     65.00 o 
   1  28   3      326.01      328.39    108.81 o 
   2  28   3      101.64       80.38     38.01 o 
   3  28   3      138.21      128.13     45.88 o 
   4  28   3      411.30      429.17    114.28 o 
   5  28   3      253.58       79.67    102.47 o 
  -4  29   3      425.63      294.48    202.04 o 
  -3  29   3      339.68      129.49    151.46 o 
  -2  29   3      134.86      115.73     58.53 o 
  -1  29   3      133.74      121.42    238.84 o 
   0  29   3      142.22      205.81     68.83 o 
   1  29   3       86.02      102.59     40.99 o 
   2  29   3        1.04       16.11     34.29 o 
   3  29   3       23.34       20.74     32.73 o 
   4  29   3       34.57       36.21     32.98 o 
  -3  30   3        8.44        0.00     47.29 o 
  -2  30   3       36.68       15.01     51.63 o 
  -1  30   3       70.97      186.52     80.89 o 
   0  30   3      139.22      192.62    131.98 o 
   1  30   3      102.16      132.29     43.97 o 
   2  30   3      233.80      256.33     82.07 o 
   3  30   3      164.87      144.00     62.00 o 
  -2  31   3        0.02        4.84     61.38 o 
  -1  31   3        0.35       39.69    139.14 o 
   0  31   3        1.75       60.47     73.00 o 
   1  31   3        0.30       33.27     37.18 o 
   2  31   3        5.00       42.86     40.44 o 
 -12   0   4       64.63       64.16     63.04 o 
 -11   0   4      192.38      158.16     95.70 o 
 -10   0   4      165.26       88.68     76.74 o 
  -9   0   4      223.89      115.55     79.78 o 
  -8   0   4      528.91      334.15     97.05 o 
  -5   0   4      332.52      242.29     23.25 o 
  -4   0   4    19591.09    20228.17    208.17 o 
  -3   0   4     8250.84     7905.79    185.10 o 
  -2   0   4    12464.28    12929.54    194.43 o 
  -1   0   4     6660.50     5584.43     85.79 o 
   1   0   4     4466.85     4110.00     68.83 o 
   2   0   4     5154.23     4298.30     82.36 o 
   3   0   4     6615.46     5648.66     72.78 o 
   4   0   4     3863.78     2922.46     82.65 o 
   5   0   4     8422.16     8694.62    161.83 o 
   6   0   4     5357.56     6808.54    136.23 o 
   7   0   4     2673.66     2683.14     69.83 o 
   8   0   4     2437.50     2496.30     71.89 o 
   9   0   4      984.56     1231.84     89.30 o 
  10   0   4      345.81      362.16    163.95 o 
  11   0   4      196.63        0.00    191.15 o 
  12   0   4      120.96       52.51    227.67 o 
 -12   1   4        4.83       21.49     30.50 o 
 -11   1   4       17.88       23.76     29.44 o 
 -10   1   4       81.41       95.34     40.92 o 
  -9   1   4       92.95       76.01     36.84 o 
  -8   1   4      455.01      403.55     51.21 o 
  -7   1   4      973.97     1187.09     40.45 o 
  -6   1   4      830.22     1023.20     36.35 o 
  -5   1   4     1155.37     1016.30     26.26 o 
  -3   1   4     3863.29     3631.76     46.53 o 
  -2   1   4     2353.25     2104.42     27.66 o 
  -1   1   4     2466.48     2308.10     38.95 o 
   0   1   4     3333.37     3230.37     38.50 o 
   1   1   4     6872.31     6163.61     58.17 o 
   2   1   4     2393.01     2122.05     32.10 o 
   3   1   4    13086.31    13935.10     95.37 o 
   4   1   4       50.23       63.01     13.87 o 
   5   1   4       27.30       21.96     12.88 o 
   6   1   4      685.77      791.75     71.49 o 
   7   1   4      914.36      973.15     27.87 o 
   8   1   4      340.84      433.15     51.28 o 
   9   1   4     1120.77     1201.31     62.14 o 
  10   1   4       61.72       88.74     35.74 o 
  11   1   4       24.66       41.78     63.30 o 
  12   1   4       73.63       15.46    146.72 o 
 -12   2   4        4.10        4.99     27.05 o 
 -11   2   4        0.01       25.45     35.12 o 
 -10   2   4        3.01       29.36     32.50 o 
  -9   2   4       46.14       13.20     30.78 o 
  -8   2   4       26.30      114.25    305.85 o 
  -7   2   4        2.22       56.85    113.43 o 
  -5   2   4     1138.00     1179.40     35.23 o 
  -4   2   4     2473.54     2269.89     35.72 o 
  -3   2   4      490.20      439.78     39.79 o 
  -2   2   4      497.68      581.45     22.11 o 
  -1   2   4      112.22      128.43     10.94 o 
   0   2   4      344.99      304.27     23.10 o 
   1   2   4        5.41       11.04      9.75 o 
   2   2   4      390.98      393.06     15.59 o 
   3   2   4      526.02      646.79     35.60 o 
   4   2   4      615.35      584.71     24.46 o 
   5   2   4       23.49        1.99     24.38 o 
   7   2   4        2.17      517.00    169.95 o 
   8   2   4        9.04       51.49     61.60 o 
   9   2   4       55.65      125.47     66.21 o 
  10   2   4       21.91       41.06     31.51 o 
  11   2   4        0.28        0.00     55.79 o 
  12   2   4        0.11        0.00     60.52 o 
 -12   3   4       11.45       41.72     36.91 o 
 -11   3   4      100.65       78.24     40.22 o 
 -10   3   4      180.35      120.05     41.67 o 
  -9   3   4       97.12       69.91     35.80 o 
  -8   3   4      300.90      581.79    338.73 o 
  -7   3   4      324.26      258.65     36.46 o 
  -6   3   4     2269.89     2231.93     74.31 o 
  -5   3   4     6823.34     7654.71     77.66 o 
  -4   3   4     2898.49     2534.38     43.26 o 
  -3   3   4       47.05       33.56      9.19 o 
  -2   3   4     8933.31     8555.41     62.84 o 
  -1   3   4     1868.99     1878.67     38.80 o 
   0   3   4       91.69       58.19     12.70 o 
   1   3   4     2031.88     1830.79     28.73 o 
   2   3   4        1.42       14.59     10.02 o 
   3   3   4      754.57      973.88     25.32 o 
   4   3   4      397.05      454.45     28.34 o 
   5   3   4     1187.83     1086.63     27.24 o 
   6   3   4     1385.10     1580.66     32.11 o 
   7   3   4      311.57      462.17     56.74 o 
   8   3   4      712.18      655.49     58.61 o 
   9   3   4      897.92      991.98    147.22 o 
  10   3   4      622.19      459.87    169.32 o 
  11   3   4      186.47       76.93    108.54 o 
  12   3   4      159.86      116.53     76.87 o 
 -12   4   4       40.04       27.58     36.39 o 
 -11   4   4       71.52       61.40     36.39 o 
 -10   4   4       83.30       57.66     37.97 o 
  -9   4   4      140.21      169.30    208.27 o 
  -8   4   4      666.80      732.30    124.41 o 
  -7   4   4      245.87      268.61     31.50 o 
  -6   4   4      243.55      324.34     22.18 o 
  -5   4   4        2.81        7.42     10.42 o 
  -4   4   4     1271.45     1384.04     37.85 o 
  -3   4   4      638.60      537.51     25.18 o 
  -2   4   4     7892.15     7005.47     60.11 o 
  -1   4   4    15314.37    14080.67    115.55 o 
   0   4   4    12594.97    11968.05     83.90 o 
   1   4   4    10137.16     9696.90     70.47 o 
   2   4   4     5851.99     5245.31     51.01 o 
   3   4   4    13455.42    13200.05     98.86 o 
   4   4   4    17776.91    16860.98    155.23 o 
   5   4   4     4368.52     4490.85     71.36 o 
   6   4   4     2396.98     2371.73     46.26 o 
   7   4   4     3048.74     3334.53     54.14 o 
   8   4   4     2482.83     2848.27     64.53 o 
   9   4   4     1060.42     1134.28    467.18 o 
  10   4   4       52.13       31.56     37.87 o 
  11   4   4      107.93      165.76     79.28 o 
  12   4   4       78.90      138.88     82.84 o 
 -12   5   4       34.28        0.00     32.39 o 
 -11   5   4       37.07       19.76     32.24 o 
 -10   5   4      213.92      132.34    161.47 o 
  -9   5   4      450.85      300.31     83.78 o 
  -8   5   4      255.76      269.45     37.09 o 
  -7   5   4      831.47      874.88    142.35 o 
  -6   5   4      654.69      698.39     67.09 o 
  -5   5   4      712.65     1041.77     32.84 o 
  -4   5   4     4389.52     4823.91     60.78 o 
  -3   5   4     6207.41     5568.26     62.25 o 
  -2   5   4     4248.62     4218.91     42.65 o 
  -1   5   4     6466.65     6234.90     52.19 o 
   0   5   4    16620.34    16290.91    161.41 o 
   1   5   4     2684.30     2582.22     33.22 o 
   2   5   4      435.16      435.84     27.72 o 
   3   5   4      302.11      319.61     21.52 o 
   4   5   4        8.57       65.62    102.56 o 
   5   5   4       63.93       53.31     17.84 o 
   6   5   4       35.29       24.51     19.34 o 
   7   5   4      151.40      174.43     28.81 o 
   8   5   4       78.50       96.01     39.76 o 
   9   5   4        7.68      144.51    130.93 o 
  10   5   4       82.22      123.49     47.17 o 
  11   5   4       80.25       42.33     66.74 o 
  12   5   4       76.07      146.00     85.36 o 
 -11   6   4       22.91       20.67     31.61 o 
 -10   6   4        0.36       85.04     55.86 o 
  -9   6   4        1.82       84.70    375.41 o 
  -8   6   4       23.26      110.44    463.52 o 
  -7   6   4        0.06       41.07     18.74 o 
  -6   6   4      134.00      152.14     24.12 o 
  -5   6   4        0.24       32.62     14.74 o 
  -4   6   4     1093.94     1254.54     29.51 o 
  -3   6   4      390.50      412.72     22.15 o 
  -2   6   4      133.07      140.90     13.91 o 
  -1   6   4      270.42      307.18     18.34 o 
   0   6   4     6800.63     6752.27     58.03 o 
   1   6   4      651.19      555.91     19.53 o 
   2   6   4       41.94       33.97      7.71 o 
   3   6   4      701.12      767.83     28.97 o 
   4   6   4      457.85      369.82     26.57 o 
   5   6   4        0.80       26.39     48.74 o 
   6   6   4       26.51       66.79     39.76 o 
   7   6   4       53.07       38.13     47.98 o 
   8   6   4      252.31      233.56     33.33 o 
   9   6   4      403.14      332.15     70.29 o 
  10   6   4       95.58       81.04     74.14 o 
  11   6   4        2.04       25.33     62.89 o 
 -11   7   4       38.75       40.10     32.97 o 
 -10   7   4      453.35      645.26     73.82 o 
  -9   7   4      683.37      648.01    129.33 o 
  -8   7   4      787.33      685.57    118.52 o 
  -7   7   4     1498.29     1738.01     74.99 o 
  -6   7   4     1338.54     1488.77    177.68 o 
  -5   7   4     2016.83     2004.99     60.95 o 
  -4   7   4     2725.36     2518.73     40.95 o 
  -3   7   4     6838.29     7740.55     63.98 o 
  -2   7   4     7612.67     6853.85     59.04 o 
  -1   7   4     6607.80     6202.33     57.36 o 
   0   7   4    12849.55    12732.89     94.83 o 
   1   7   4     3641.17     3540.84     38.04 o 
   4   7   4      106.02      142.56     20.10 o 
   5   7   4      247.57      168.81     47.59 o 
   6   7   4      262.74      352.78     71.11 o 
   7   7   4        4.44       33.58     63.80 o 
   8   7   4       66.74      533.60    325.46 o 
   9   7   4      283.12      369.00     63.60 o 
  10   7   4      153.83      132.80     80.39 o 
  11   7   4      127.25      109.95     75.37 o 
 -11   8   4       78.74       82.32     50.76 o 
 -10   8   4      128.97       72.46     63.97 o 
  -9   8   4       68.20      137.24    157.42 o 
  -8   8   4      122.78      125.35    187.24 o 
  -7   8   4        9.55       11.70     18.38 o 
  -6   8   4        4.66       28.60    118.18 o 
  -5   8   4      323.27      243.66     36.80 o 
  -4   8   4      652.50      778.16     25.33 o 
  -3   8   4     1671.26     1430.03     35.12 o 
  -2   8   4    10755.30     9148.27     77.38 o 
  -1   8   4     5941.06     5775.42     56.73 o 
   0   8   4     7203.41     7103.98     57.54 o 
   1   8   4    14955.30    14165.46     91.56 o 
   2   8   4    13288.29    12540.11     86.87 o 
   3   8   4    10275.19    10004.15     79.59 o 
   4   8   4    10982.40    10795.39     90.28 o 
   5   8   4     4035.22     4414.14     92.68 o 
   6   8   4     5390.62     5923.80    129.43 o 
   7   8   4     1985.74     1998.54     75.64 o 
   9   8   4      534.10      473.76    121.65 o 
  10   8   4       89.96      130.35     77.24 o 
  11   8   4      104.18       71.18     70.55 o 
 -11   9   4       26.15       14.36     30.35 o 
 -10   9   4       39.67       51.36     33.36 o 
  -9   9   4      238.33      176.19     39.07 o 
  -8   9   4      407.27      389.78     74.29 o 
  -7   9   4     1556.40     1583.23    218.46 o 
  -6   9   4      341.21      417.23     31.37 o 
  -5   9   4       16.64       29.15     80.34 o 
  -4   9   4     2078.96     1857.72     35.73 o 
  -3   9   4     6482.40     7285.22     63.27 o 
  -2   9   4     4755.95     4355.61     51.71 o 
  -1   9   4      163.24      207.50     13.60 o 
   0   9   4      891.45      959.92     21.41 o 
   1   9   4      956.34     1149.79     30.05 o 
   2   9   4      478.88      451.55     20.70 o 
   3   9   4       99.70      127.63     46.46 o 
   4   9   4     1997.71     1785.03     67.77 o 
   5   9   4      266.00      343.13     29.52 o 
   6   9   4      276.08      328.82     38.67 o 
   7   9   4      527.89      590.60     57.08 o 
   8   9   4       23.08       87.69    119.92 o 
   9   9   4       54.33      107.49     47.64 o 
  10   9   4       47.51       45.58     67.11 o 
  11   9   4       21.96       41.45     66.96 o 
 -11  10   4        2.66       57.67     63.05 o 
 -10  10   4        0.61       53.35    445.84 o 
  -9  10   4        6.26      112.08    492.62 o 
  -8  10   4        2.27       68.62    214.99 o 
  -7  10   4        3.27       36.05     27.84 o 
  -6  10   4      138.11      143.91     27.51 o 
  -5  10   4      353.22      418.97     30.10 o 
  -4  10   4      227.99      119.19     28.67 o 
  -3  10   4      462.06      539.29     29.84 o 
  -2  10   4     1095.24     1227.27     28.35 o 
  -1  10   4     1885.66     1740.39     30.59 o 
   1  10   4     1469.63     1414.46     25.86 o 
   2  10   4      227.03      239.18     15.11 o 
   3  10   4      538.98      500.45     28.10 o 
   4  10   4     1262.45     1202.46     51.32 o 
   5  10   4     1186.39     1160.75     56.53 o 
   6  10   4      125.08      126.88     66.19 o 
   7  10   4      337.55      489.78    277.37 o 
   8  10   4      256.75      235.47     57.21 o 
   9  10   4       86.57       83.25     64.39 o 
  10  10   4       20.17       54.27     66.15 o 
  11  10   4       32.51        0.00     73.41 o 
 -11  11   4       43.68       39.94     40.54 o 
 -10  11   4      327.60      221.76    156.00 o 
  -9  11   4      652.97      424.55    124.84 o 
  -8  11   4      342.56      465.13     55.01 o 
  -7  11   4      800.44      696.50    142.32 o 
  -6  11   4     1292.32     1147.80    228.42 o 
  -5  11   4     1644.16     1709.14     98.88 o 
  -4  11   4     3701.27     4029.51     91.92 o 
  -3  11   4     7005.07     6640.14     80.31 o 
  -2  11   4     4796.09     5265.49     62.10 o 
  -1  11   4     9071.01     9421.18     82.02 o 
   0  11   4    10670.30    10607.62    122.61 o 
   1  11   4      641.74      599.15     19.57 o 
   2  11   4      134.75      112.38    190.77 o 
   4  11   4      122.79      582.33    270.80 o 
   5  11   4      136.97      167.76     88.12 o 
   6  11   4      142.14      109.89     49.29 o 
   7  11   4      793.93      941.90    194.80 o 
   8  11   4       36.09      111.52     95.22 o 
   9  11   4      268.17      206.92     88.24 o 
  10  11   4      224.66      115.23     84.05 o 
  11  11   4      153.67      202.24     95.58 o 
 -11  12   4       43.94       81.95     50.07 o 
 -10  12   4      114.93       87.55     70.05 o 
  -9  12   4       80.71       41.73     34.25 o 
  -8  12   4      177.70      264.26    251.97 o 
  -7  12   4      172.94      148.11     36.02 o 
  -6  12   4        3.27       27.61    170.31 o 
  -5  12   4       18.82       80.75    119.64 o 
  -4  12   4      298.72      177.21     39.72 o 
  -3  12   4     2618.92     2861.84     48.60 o 
  -2  12   4     2915.06     3342.51     49.81 o 
  -1  12   4     2423.17     2154.33     47.60 o 
   0  12   4       64.97       61.62     11.13 o 
   1  12   4     3292.19     3388.99     45.92 o 
   2  12   4     2844.55     2854.12     39.40 o 
   3  12   4     4228.15     3592.65     53.10 o 
   4  12   4     4145.39     4410.58     81.37 o 
   5  12   4     4235.74     4378.36     85.12 o 
   6  12   4     1611.41     1727.20     95.88 o 
   7  12   4     2478.28     2772.26    183.84 o 
   8  12   4      833.38     1063.81    277.24 o 
   9  12   4      231.76      184.52     86.33 o 
  10  12   4       82.67       87.37     88.16 o 
  11  12   4       30.02       36.53     85.95 o 
 -11  13   4       21.23       39.16     44.33 o 
 -10  13   4        0.26       53.49    124.74 o 
  -9  13   4        5.10        1.21     54.04 o 
  -8  13   4      345.02      342.74     93.48 o 
  -7  13   4      673.66      574.62    175.44 o 
  -6  13   4      460.01      547.33     39.29 o 
  -5  13   4      310.76      384.92     62.96 o 
  -4  13   4     1208.55     1374.75     58.01 o 
  -3  13   4     1118.11     1042.79     32.80 o 
  -2  13   4     2024.82     2089.95     51.80 o 
  -1  13   4      677.44      683.58     24.38 o 
   1  13   4     1744.50     1779.37     40.63 o 
   2  13   4     1284.11     1309.87     40.09 o 
   3  13   4       25.69       47.03     36.02 o 
   4  13   4        4.36     2380.91    616.66 o 
   5  13   4        0.14      194.74    377.65 o 
   6  13   4      101.40      255.02    301.34 o 
   7  13   4      450.80      455.69    247.49 o 
   8  13   4      115.48      238.86    322.10 o 
   9  13   4      228.52      250.54     88.90 o 
  10  13   4       28.10       60.16     97.59 o 
  11  13   4        6.91       74.47     81.09 o 
 -10  14   4        4.78       59.32     70.17 o 
  -9  14   4        4.87       43.65    436.94 o 
  -8  14   4        1.56      175.35    653.58 o 
  -7  14   4        0.53       39.81     30.69 o 
  -6  14   4       26.16       54.62     25.64 o 
  -5  14   4      350.60      279.73     38.94 o 
  -4  14   4      561.15      700.12     40.57 o 
  -3  14   4     1185.39     1164.70     43.24 o 
  -2  14   4      488.87      477.32     36.05 o 
  -1  14   4      138.97      154.36     33.17 o 
   0  14   4     1433.78     1425.07     31.97 o 
   1  14   4      993.17      958.75     30.55 o 
   2  14   4      114.82      129.15     85.01 o 
   3  14   4      484.68      594.13     26.25 o 
   4  14   4     1795.50     1710.03     41.30 o 
   5  14   4      945.20      973.59    154.59 o 
   6  14   4     1729.78     1782.93    105.29 o 
   7  14   4       99.92       78.47     73.66 o 
   8  14   4       34.24       54.52     56.87 o 
   9  14   4       12.19       49.11     87.75 o 
  10  14   4        3.63        7.46     71.90 o 
 -10  15   4       71.53       66.55     49.33 o 
  -9  15   4      196.67      142.76     91.59 o 
  -8  15   4      580.81      203.00    141.40 o 
  -7  15   4     1863.71     1614.18    454.15 o 
  -6  15   4     1880.24     1771.70    346.61 o 
  -5  15   4     2901.87     3108.04    319.21 o 
  -4  15   4     3340.77     3387.09    321.19 o 
  -3  15   4     2645.10     2814.00    221.97 o 
  -2  15   4     2859.44     2938.60     71.95 o 
  -1  15   4      414.98      433.76     41.88 o 
   0  15   4     1783.98     1777.11     42.38 o 
   1  15   4     2551.52     2631.55     53.06 o 
   2  15   4      738.98      722.55     33.78 o 
   3  15   4      705.89      648.72     27.89 o 
   4  15   4      289.77      345.34     65.64 o 
   5  15   4        0.89      342.19    298.82 o 
   6  15   4       31.22      169.88    181.24 o 
   7  15   4        2.78       27.13     32.58 o 
   8  15   4      188.78       89.69    103.51 o 
   9  15   4      239.16      232.81    208.34 o 
  10  15   4       89.05        6.47     75.20 o 
 -10  16   4       49.15       88.00     72.82 o 
  -9  16   4       28.20       65.70     39.28 o 
  -8  16   4        8.77       13.36     25.37 o 
  -7  16   4      102.09       63.65     25.66 o 
  -6  16   4       80.91       35.22     18.65 o 
  -5  16   4       64.56       48.99     17.73 o 
  -4  16   4      105.94      117.71     26.64 o 
  -3  16   4      258.01      267.83     30.74 o 
  -2  16   4      184.73      202.58     47.99 o 
  -1  16   4     1147.03     1257.18     96.94 o 
   0  16   4     1536.76     1598.82    136.84 o 
   1  16   4     2698.25     2845.28     60.23 o 
   2  16   4     2118.35     2256.83     51.19 o 
   3  16   4      452.52      491.61     48.29 o 
   4  16   4      787.30      795.76     65.62 o 
   5  16   4     1927.37     1875.41    360.68 o 
   6  16   4     2499.95     2538.41    166.50 o 
   7  16   4      319.68      207.54    114.10 o 
   8  16   4      173.55      216.34     93.64 o 
   9  16   4      159.77      201.28    109.90 o 
  10  16   4       90.37        0.00     73.36 o 
 -10  17   4        0.08       29.56     49.06 o 
  -9  17   4       19.88        0.00     48.81 o 
  -8  17   4        3.82       10.66     25.19 o 
  -7  17   4       50.32       52.53     30.22 o 
  -6  17   4       60.87       47.07     21.35 o 
  -5  17   4       48.93       50.34     24.33 o 
  -4  17   4       88.67       51.69     17.75 o 
  -3  17   4      623.41      691.24     43.43 o 
  -2  17   4      242.71      196.42     50.15 o 
  -1  17   4       59.88       44.45     43.88 o 
   0  17   4       79.36      119.22     41.72 o 
   2  17   4      312.95      280.88     62.95 o 
   3  17   4       29.64       81.94     67.57 o 
   4  17   4      103.84      144.81     65.83 o 
   5  17   4      186.52      213.40     49.27 o 
   6  17   4       26.74       42.70     80.53 o 
   7  17   4       16.65        5.79     54.93 o 
   8  17   4       76.70       76.28     67.70 o 
   9  17   4       41.72      163.36     80.31 o 
  10  17   4       34.63        6.51     73.21 o 
  -9  18   4        2.66        7.77    193.61 o 
  -8  18   4        1.68      121.21    671.77 o 
  -7  18   4        9.60       71.41     55.05 o 
  -6  18   4       16.19       30.48     32.57 o 
  -5  18   4        7.90       51.14    189.00 o 
  -4  18   4       91.49       98.87     28.19 o 
  -3  18   4       69.41      151.09    253.61 o 
  -2  18   4      205.09      223.80     32.75 o 
  -1  18   4      222.73      297.24     37.56 o 
   0  18   4      487.27      546.04    106.83 o 
   1  18   4     2021.73     2038.17     57.58 o 
   2  18   4      867.57     1036.50     40.81 o 
   3  18   4      431.36      541.33     45.71 o 
   4  18   4      493.18      469.35     52.68 o 
   5  18   4      356.84      363.03     96.98 o 
   6  18   4      220.67      161.67     38.92 o 
   7  18   4      157.47       85.81     44.14 o 
   8  18   4      178.59      139.99     98.88 o 
   9  18   4       90.28      158.70     94.24 o 
  -9  19   4      100.90      174.88     62.97 o 
  -8  19   4      361.45      200.90     84.24 o 
  -7  19   4     1316.13      768.80    435.88 o 
  -6  19   4     1211.54      968.84    510.06 o 
  -5  19   4      411.94      381.23    168.78 o 
  -4  19   4     1087.43     1105.12     60.27 o 
  -3  19   4      625.72      740.64    106.76 o 
  -2  19   4     1415.57     1423.40    104.97 o 
  -1  19   4     1521.21     1721.27     72.14 o 
   0  19   4      678.40      645.64     78.02 o 
   1  19   4      599.06      702.91     55.81 o 
   2  19   4      774.96      722.56     37.60 o 
   3  19   4      827.91      802.01     78.45 o 
   4  19   4      150.44      200.66     77.61 o 
   5  19   4        2.23      131.11    256.14 o 
   6  19   4       57.06       92.68    115.45 o 
   7  19   4      107.54      103.15     36.13 o 
   8  19   4       56.82       98.21     84.81 o 
   9  19   4       64.19       84.15     86.33 o 
  -9  20   4       54.09       66.39     53.26 o 
  -8  20   4       47.10       61.40     53.24 o 
  -7  20   4        3.20       81.18    569.48 o 
  -6  20   4        0.12        0.00    149.36 o 
  -5  20   4       36.21       28.26     22.46 o 
  -4  20   4      192.81      128.68     55.82 o 
  -3  20   4      291.00      292.18     59.39 o 
  -2  20   4     1047.39      932.27    260.45 o 
  -1  20   4      477.69      466.55    103.29 o 
   0  20   4      697.09      772.74     57.81 o 
   1  20   4     1651.93     1882.29     58.30 o 
   2  20   4     2265.19     2333.05    290.22 o 
   3  20   4     1358.11     1342.11    209.59 o 
   4  20   4     1298.16     1303.89    205.04 o 
   5  20   4     1064.71      233.90    149.37 o 
   6  20   4      527.31      377.87    127.94 o 
   7  20   4      420.87      257.83    110.52 o 
   8  20   4      277.44      256.30    148.49 o 
   9  20   4      106.08       77.53     89.07 o 
  -8  21   4        1.08        8.88    191.14 o 
  -7  21   4      198.35      168.23     64.46 o 
  -6  21   4      134.13       51.21     31.26 o 
  -5  21   4       50.02       77.19     48.35 o 
  -4  21   4       28.88       14.70     31.81 o 
  -3  21   4       32.79       19.45     45.97 o 
  -2  21   4        4.53        4.14     27.70 o 
  -1  21   4       49.24       86.15    125.04 o 
   0  21   4      113.20       94.15     90.06 o 
   1  21   4       90.59       94.30     96.04 o 
   2  21   4       45.65      586.17    505.25 o 
   3  21   4      281.70      251.25     31.17 o 
   4  21   4        4.83       28.34     37.31 o 
   5  21   4       39.37       44.30    105.31 o 
   6  21   4       15.08       67.19     42.73 o 
   7  21   4       37.79       44.89     40.41 o 
   8  21   4       12.84       67.71     78.56 o 
  -8  22   4       12.92       43.42    233.69 o 
  -7  22   4        3.18       33.92     61.25 o 
  -6  22   4       15.19        5.97    117.88 o 
  -5  22   4       82.06      150.28    406.07 o 
  -4  22   4        1.40      113.13    728.53 o 
  -3  22   4        0.71        6.70     28.78 o 
  -2  22   4        0.62       82.21    443.78 o 
  -1  22   4      278.79      371.66    157.45 o 
   0  22   4      442.50      509.57     55.07 o 
   1  22   4     1464.12     1547.95    195.52 o 
   2  22   4     1123.40     1360.74    332.19 o 
   3  22   4      199.84      228.60     46.69 o 
   4  22   4      246.06      232.05     63.49 o 
   5  22   4      527.00      312.25    107.72 o 
   6  22   4      211.79       98.84     59.33 o 
   7  22   4       74.30       25.81     41.18 o 
   8  22   4       65.42        7.15     85.34 o 
  -8  23   4      118.57      177.20     79.67 o 
  -7  23   4       83.87       48.15     42.75 o 
  -6  23   4      111.10       48.03     67.43 o 
  -5  23   4      366.67      122.71    137.66 o 
  -4  23   4      695.39      547.83    273.25 o 
  -3  23   4     1448.39     1428.45    341.88 o 
  -2  23   4      761.84      876.04     78.27 o 
  -1  23   4      463.62      527.94    101.97 o 
   0  23   4      509.21      610.41     60.63 o 
   1  23   4      169.26      183.07     31.61 o 
   2  23   4       42.23       44.92     61.58 o 
   3  23   4      359.76      407.19    110.69 o 
   4  23   4      238.45      252.79     91.87 o 
   5  23   4       68.61      105.90     49.12 o 
   6  23   4       28.47        0.00     36.61 o 
   7  23   4       41.24       17.83     41.48 o 
   8  23   4       57.74       27.88     88.68 o 
  -7  24   4       41.37        5.87     30.79 o 
  -6  24   4        0.83       15.04     35.20 o 
  -5  24   4        0.09       12.88     38.61 o 
  -4  24   4        5.82        3.37     41.20 o 
  -3  24   4       49.19       10.18     51.05 o 
  -2  24   4      192.52      161.64     68.96 o 
  -1  24   4      315.10      326.04     90.31 o 
   0  24   4      533.06      628.94     78.67 o 
   1  24   4      423.54      358.88     62.02 o 
   2  24   4      639.05      493.36     99.84 o 
   3  24   4     1022.21     1082.43    167.14 o 
   4  24   4      718.84      701.44    276.84 o 
   5  24   4      439.95      292.65    132.47 o 
   6  24   4      330.54      139.00     93.08 o 
   7  24   4      226.19       85.92     96.70 o 
  -7  25   4        1.77       42.74     45.49 o 
  -6  25   4        8.64        1.58     37.91 o 
  -5  25   4       10.21       83.77    162.60 o 
  -4  25   4        0.01       72.13    446.83 o 
  -3  25   4        9.71      126.41   1069.33 o 
  -2  25   4       20.41       86.00    418.05 o 
  -1  25   4       26.24       42.84    123.10 o 
   0  25   4        7.65       13.42     24.20 o 
   1  25   4        1.78        0.00     41.96 o 
   2  25   4        1.08       27.45     41.49 o 
   3  25   4        0.70       32.76     49.77 o 
   4  25   4        2.86       61.72     88.96 o 
   5  25   4        1.83       29.53     45.60 o 
   6  25   4        0.61        0.00     39.99 o 
   7  25   4        0.13        0.00     44.57 o 
  -6  26   4       94.29       56.47     58.15 o 
  -5  26   4      110.67      159.90    926.99 o 
  -4  26   4      139.93      235.99    837.13 o 
  -3  26   4      346.43      540.33    937.91 o 
  -2  26   4      439.44      447.65    650.56 o 
  -1  26   4      144.92      138.38    151.72 o 
   0  26   4      171.27      248.50    312.28 o 
   1  26   4      186.15      196.61     42.48 o 
   2  26   4      299.29      268.40     55.67 o 
   3  26   4      505.97      471.12    167.74 o 
   4  26   4      417.13      314.48    125.05 o 
   5  26   4      260.33      116.89     58.57 o 
   6  26   4      209.99       56.23     72.82 o 
  -5  27   4      383.38      172.50    136.21 o 
  -4  27   4      345.45      230.91    155.99 o 
  -3  27   4      430.09      345.67    170.66 o 
  -2  27   4      336.70      349.87    131.98 o 
  -1  27   4      351.67      393.78     66.64 o 
   0  27   4      446.31      363.52    196.37 o 
   1  27   4      314.14      317.84     47.74 o 
   2  27   4       60.17       94.94     32.66 o 
   3  27   4       16.57       33.98     28.40 o 
   4  27   4       31.62        0.00     33.13 o 
   5  27   4        0.15        8.82     48.27 o 
  -5  28   4        1.92       29.40     44.05 o 
  -4  28   4        2.90        0.00    160.63 o 
  -3  28   4       34.36       39.04     51.95 o 
  -2  28   4      101.40       81.15     64.89 o 
  -1  28   4      197.14      129.16    163.05 o 
   0  28   4      172.98      278.33     56.66 o 
   1  28   4       97.77      123.53     40.73 o 
   2  28   4       62.60       87.23     35.68 o 
   3  28   4       64.43       17.55     28.06 o 
   4  28   4       71.17       48.81     38.06 o 
   5  28   4      106.71       55.06     59.59 o 
  -4  29   4        0.00        0.00    171.73 o 
  -3  29   4        0.08       33.56     63.21 o 
  -2  29   4        9.28        0.00    369.72 o 
  -1  29   4       14.44       60.66     69.10 o 
   0  29   4        7.29       17.66    106.67 o 
   1  29   4        8.01        0.00     29.10 o 
   2  29   4       19.03        0.00    105.42 o 
   3  29   4       28.03        0.00     33.85 o 
   4  29   4        0.89        0.00     35.13 o 
  -2  30   4      136.96       50.18     73.62 o 
  -1  30   4       91.65       57.57    159.62 o 
   0  30   4      127.37      191.50     82.10 o 
   1  30   4      166.47      115.78     43.35 o 
   2  30   4      201.84      154.89     86.75 o 
 -11   1   5       45.47       24.85     29.95 o 
 -10   1   5      159.45      206.40     62.67 o 
  -9   1   5      684.34      609.84     80.05 o 
  -8   1   5      272.99      342.60     52.63 o 
  -7   1   5     1069.36     1150.56     41.10 o 
  -6   1   5     2006.22     2089.08     50.22 o 
  -5   1   5     3662.88     3885.53    107.70 o 
  -4   1   5     2584.66     2641.97     42.50 o 
  -3   1   5     6202.59     6552.72     58.97 o 
  -2   1   5    10051.82    10174.35     90.15 o 
  -1   1   5     7006.43     6847.70     63.86 o 
   0   1   5    13179.49    12298.50     92.49 o 
   1   1   5     8446.87     8032.88     73.79 o 
   2   1   5     1088.94     1028.43     25.86 o 
   3   1   5     2249.11     2337.95     37.54 o 
   4   1   5     1059.38     1105.71     40.40 o 
   5   1   5       45.63       89.83     21.03 o 
   6   1   5        0.07       38.99     45.76 o 
   7   1   5        5.24        9.13     21.40 o 
   8   1   5       38.44       70.57     26.14 o 
   9   1   5      121.28      210.40     50.29 o 
  10   1   5       68.03       83.51     46.03 o 
  11   1   5       56.10        2.83    133.50 o 
 -11   2   5       70.21       58.19     42.29 o 
 -10   2   5       99.59       83.57     43.88 o 
  -9   2   5       22.10       55.69     37.46 o 
  -8   2   5      271.36      340.97     42.50 o 
  -7   2   5      469.60      484.57     40.90 o 
  -6   2   5       80.51      123.91     34.23 o 
  -4   2   5      356.94      333.43     28.81 o 
  -3   2   5      908.18      933.48     23.37 o 
  -2   2   5     6193.02     5112.63     48.70 o 
  -1   2   5    11231.92    10953.31     76.92 o 
   0   2   5     8653.40     8141.04     71.71 o 
   1   2   5     7852.62     7418.88     71.47 o 
   2   2   5     3326.18     2966.88     42.34 o 
   3   2   5     7586.81     7438.86     70.22 o 
   4   2   5    13747.91    13376.83    139.56 o 
   5   2   5     6257.18     6081.62     81.72 o 
   6   2   5     2848.98     2819.41     61.16 o 
   7   2   5     1917.37     1959.73     52.18 o 
   8   2   5     2024.14     2137.15     78.70 o 
   9   2   5     1558.95     1946.76     91.79 o 
  10   2   5      335.67      387.30    142.44 o 
  11   2   5      156.77      171.08     85.44 o 
 -11   3   5       14.11       19.51     36.89 o 
 -10   3   5       55.43       43.99     39.28 o 
  -9   3   5       64.70       67.32     36.93 o 
  -8   3   5      248.13      330.57     42.80 o 
  -7   3   5     1168.30     1271.89     56.47 o 
  -6   3   5     2984.28     2778.40     78.09 o 
  -5   3   5     1100.64     1387.93     63.71 o 
  -4   3   5     1645.90     1544.70     34.58 o 
  -3   3   5     1265.16     1339.80     28.16 o 
  -2   3   5     2669.05     2610.60     35.88 o 
  -1   3   5     4129.42     4222.94     44.47 o 
   0   3   5     1262.79     1189.52     26.28 o 
   1   3   5      827.84      750.14     21.67 o 
   2   3   5     2261.18     2197.14     36.64 o 
   3   3   5     2286.96     2373.66     37.59 o 
   4   3   5        0.62       18.67     14.02 o 
   5   3   5      868.79      916.14     54.92 o 
   6   3   5      831.66      923.63     64.95 o 
   7   3   5      285.72      378.15     45.11 o 
   8   3   5      125.15      117.71     42.14 o 
   9   3   5      265.28      284.87     47.88 o 
  10   3   5      260.98      227.97    159.66 o 
  11   3   5       60.64       88.49     70.59 o 
 -11   4   5        1.33       14.64     34.33 o 
 -10   4   5        1.70       52.49     37.70 o 
  -9   4   5       27.39       54.24     34.10 o 
  -8   4   5        1.89       29.36    119.67 o 
  -7   4   5      137.97      195.25    228.21 o 
  -6   4   5        5.09       26.89     18.24 o 
  -5   4   5       64.86      114.16     22.99 o 
  -4   4   5      132.42       75.79     31.69 o 
  -3   4   5      616.71      524.06     30.53 o 
  -2   4   5       69.22       96.18     14.98 o 
  -1   4   5      198.93      192.02     16.36 o 
   0   4   5     2775.51     2766.23     46.94 o 
   1   4   5     6984.88     6456.36     62.63 o 
   2   4   5      692.80      653.29     32.72 o 
   3   4   5     1877.96     1779.80     35.79 o 
   4   4   5      108.60       91.02     14.39 o 
   5   4   5        1.38       49.70    101.86 o 
   6   4   5       96.90      221.62     68.11 o 
   7   4   5      113.62      134.70     38.46 o 
   8   4   5      158.67      155.78     38.29 o 
   9   4   5       99.19      160.01    194.13 o 
  10   4   5       12.38       82.33     71.10 o 
  11   4   5        0.02       10.68     63.62 o 
 -11   5   5       71.11       83.97     42.77 o 
 -10   5   5      256.73      186.46     64.82 o 
  -9   5   5      613.72      717.41    178.63 o 
  -8   5   5      126.11      311.92    286.78 o 
  -7   5   5      705.60      788.96    121.86 o 
  -6   5   5      493.45      604.57     85.02 o 
  -5   5   5     1593.30     1537.31     42.47 o 
  -4   5   5      201.16      283.27     27.55 o 
  -3   5   5     2164.29     2270.40     37.44 o 
  -2   5   5     7958.64     8288.11     72.16 o 
  -1   5   5     4400.36     4325.79     47.85 o 
   0   5   5     7575.95     7090.33     62.12 o 
   1   5   5     3098.94     2880.51     40.67 o 
   2   5   5      518.91      488.14     32.06 o 
   3   5   5     2810.81     2840.43     44.99 o 
   4   5   5     1030.41     1064.60     32.21 o 
   5   5   5        0.08       21.32     26.99 o 
   6   5   5        0.25       37.59    108.89 o 
   7   5   5        7.27       35.14     42.60 o 
   8   5   5        1.29        0.00     61.45 o 
   9   5   5      176.73      167.36     51.47 o 
  10   5   5      160.27      149.50     75.53 o 
  11   5   5       87.62       57.06     71.43 o 
 -11   6   5       77.25       62.98     45.01 o 
 -10   6   5      147.65      121.36     45.68 o 
  -9   6   5      375.70      340.85     77.26 o 
  -8   6   5      653.48      776.26     63.05 o 
  -7   6   5      523.31      410.79     49.69 o 
  -6   6   5       67.57       68.26     49.87 o 
  -5   6   5       87.91       98.78     44.25 o 
  -4   6   5      198.66      157.99     35.75 o 
  -3   6   5      814.63      659.13     25.70 o 
  -2   6   5     2108.28     2219.30     37.75 o 
  -1   6   5     6875.58     6308.49     58.95 o 
   0   6   5     3991.58     3743.54     42.59 o 
   1   6   5     7063.73     6424.30     63.06 o 
   2   6   5     9277.55     8860.41     75.99 o 
   3   6   5     9236.06     8491.44     86.13 o 
   4   6   5     7253.54     6628.14     92.95 o 
   5   6   5     2697.80     2818.27     59.33 o 
   6   6   5     3236.08     3572.02    151.62 o 
   7   6   5     2858.47     3255.80    134.26 o 
   8   6   5     2079.30     2347.57    121.29 o 
   9   6   5      689.20      700.68    228.63 o 
  10   6   5       73.48       98.36     71.47 o 
  11   6   5       76.38       22.67     64.50 o 
 -11   7   5        8.45       21.94     37.30 o 
 -10   7   5       29.25        8.97     35.95 o 
  -9   7   5        3.36        5.05     26.51 o 
  -8   7   5      278.32      364.43     44.21 o 
  -7   7   5      602.05      538.66     96.68 o 
  -6   7   5      366.25      416.54     38.97 o 
  -5   7   5      310.90      295.66     32.22 o 
  -4   7   5      782.84      768.29     39.27 o 
  -3   7   5      695.32      749.16     53.44 o 
  -2   7   5     2699.45     3189.79     43.83 o 
  -1   7   5      847.57      876.76     23.35 o 
   0   7   5       19.49        8.33      7.31 o 
   1   7   5     1665.04     1520.30     37.99 o 
   2   7   5     2126.53     1969.14     32.63 o 
   3   7   5      292.05      333.76     41.21 o 
   5   7   5      246.67      269.40     28.18 o 
   6   7   5      747.46      864.47     63.20 o 
   7   7   5      240.95      288.67     54.22 o 
   8   7   5      111.91      118.80     69.65 o 
   9   7   5      285.16      176.27     86.33 o 
  10   7   5      130.60      124.77     78.41 o 
  11   7   5       14.80       17.43     71.54 o 
 -11   8   5        0.52        0.00     32.44 o 
 -10   8   5        0.33       36.42     38.29 o 
  -9   8   5        0.57        7.40     25.74 o 
  -8   8   5        1.21       60.51    274.92 o 
  -7   8   5       18.92       29.25     23.91 o 
  -6   8   5      234.13      197.96     30.86 o 
  -5   8   5        0.37       26.06     18.08 o 
  -4   8   5      255.78      234.87     39.00 o 
  -3   8   5      874.95      939.65     29.23 o 
  -2   8   5     1686.56     1660.15     43.10 o 
  -1   8   5     2046.69     2092.25     39.42 o 
   0   8   5      178.48      135.88     15.43 o 
   1   8   5      317.22      271.09     27.91 o 
   2   8   5      201.24      216.78     78.04 o 
   3   8   5      768.34      767.28     34.83 o 
   4   8   5     1400.68     1250.80     96.31 o 
   5   8   5     1207.88     1195.05    111.11 o 
   6   8   5      327.32      342.42     68.36 o 
   7   8   5      318.38      282.95     57.02 o 
   8   8   5      193.23      197.91     55.42 o 
   9   8   5       56.56      103.47     66.98 o 
  10   8   5        6.04       49.69     66.21 o 
  11   8   5        6.16        3.86     62.30 o 
 -11   9   5       29.27       60.53     45.21 o 
 -10   9   5      124.13       92.35     42.12 o 
  -9   9   5      126.18      126.17     44.00 o 
  -8   9   5      382.49      378.66     77.79 o 
  -7   9   5      970.69     1007.87    136.52 o 
  -6   9   5     2501.86     2504.68    240.69 o 
  -5   9   5     2160.41     2367.09     60.01 o 
  -4   9   5     2810.32     3171.47     59.28 o 
  -3   9   5      182.81      191.77     27.66 o 
  -2   9   5      482.80      448.71     27.51 o 
  -1   9   5     1647.20     1768.68     33.80 o 
   0   9   5      469.62      572.49     19.71 o 
   1   9   5     1783.67     1627.60     31.59 o 
   2   9   5     1349.09     1534.30     29.88 o 
   3   9   5     1358.23     1152.32     50.85 o 
   4   9   5     1085.66     1048.18     49.39 o 
   5   9   5      487.09      474.43     80.42 o 
   6   9   5      305.90      316.79     36.20 o 
   7   9   5        7.43      852.35    376.82 o 
   8   9   5        0.61      464.59    202.67 o 
   9   9   5      306.60      282.59    129.96 o 
  10   9   5      303.33      327.20    108.40 o 
  11   9   5       81.90      152.02     89.13 o 
 -11  10   5       83.05       74.68     46.06 o 
 -10  10   5       75.00       46.81     38.00 o 
  -9  10   5       44.91       71.68     44.91 o 
  -8  10   5       75.37      136.18     75.77 o 
  -7  10   5      125.08      162.63     52.30 o 
  -6  10   5      200.89      200.14     57.64 o 
  -5  10   5       15.20       16.42     16.74 o 
  -4  10   5       41.46       26.93     17.50 o 
  -3  10   5      101.20      123.42     27.51 o 
  -2  10   5      860.88      894.48     27.29 o 
  -1  10   5     5175.06     5095.55     58.53 o 
   0  10   5     4063.87     3839.23     45.25 o 
   1  10   5     5032.04     5214.99     56.34 o 
   2  10   5     5971.63     6012.04     68.73 o 
   3  10   5     2568.26     2524.24    136.33 o 
   4  10   5     2905.30     2878.75    182.76 o 
   5  10   5     4474.05     4356.92     96.90 o 
   6  10   5     1585.15     1526.38    108.80 o 
   7  10   5     1461.19      141.25    323.74 o 
   8  10   5     1269.12     1160.97    628.05 o 
   9  10   5      646.57      627.83    335.16 o 
  10  10   5      164.22      165.81    102.87 o 
  11  10   5       59.93       30.32     75.23 o 
 -10  11   5       11.21       27.93     36.04 o 
  -9  11   5       31.06       34.39     36.14 o 
  -8  11   5      162.67      136.44     35.73 o 
  -7  11   5      197.79      173.43     33.18 o 
  -6  11   5      370.19      426.02     37.40 o 
  -5  11   5       58.98       57.56     17.87 o 
  -4  11   5      728.22      921.64     87.29 o 
  -3  11   5     2576.49     2685.10     52.77 o 
  -2  11   5      560.66      537.16     33.87 o 
  -1  11   5      126.79       81.61     12.72 o 
   0  11   5      659.34      679.16     23.20 o 
   1  11   5     1375.34     1265.81     28.53 o 
   2  11   5      554.75      571.77     45.32 o 
   3  11   5       96.41      689.16    218.13 o 
   4  11   5      116.42      181.72     49.06 o 
   5  11   5      282.99      255.93     34.50 o 
   6  11   5     1897.89     1790.46     66.41 o 
   7  11   5      187.45      548.94    476.70 o 
   8  11   5        0.22      434.95    518.83 o 
   9  11   5       23.43      157.87    123.64 o 
  10  11   5       25.06       49.12     77.48 o 
 -10  12   5        4.18       39.65    120.25 o 
  -9  12   5       15.19       90.65    206.78 o 
  -8  12   5       35.08       85.64    215.32 o 
  -7  12   5        0.06       90.14    573.94 o 
  -6  12   5       70.26       94.23     33.74 o 
  -5  12   5      111.11       95.78     25.16 o 
  -4  12   5       48.96       38.66     21.32 o 
  -3  12   5        2.65       37.37     20.84 o 
  -2  12   5        2.31       27.96     17.45 o 
  -1  12   5        2.39       16.69     13.69 o 
   1  12   5      371.76      356.59     22.33 o 
   2  12   5      652.67      667.29     46.90 o 
   3  12   5      523.06      630.37     70.00 o 
   4  12   5     1641.30     1415.21    164.73 o 
   5  12   5       10.20       46.62     71.94 o 
   7  12   5       24.66       58.86     65.15 o 
   8  12   5       12.76        0.00     53.73 o 
   9  12   5       44.40       73.30     71.91 o 
  10  12   5       16.19       50.50     79.00 o 
 -10  13   5      109.67      105.09     54.13 o 
  -9  13   5      149.09      174.35     58.22 o 
  -8  13   5      295.65      325.50    137.04 o 
  -7  13   5      831.06      863.53     70.42 o 
  -6  13   5     2382.31     2456.64    105.79 o 
  -5  13   5     2283.79     2633.23    216.58 o 
  -4  13   5     2936.00     2724.82     82.43 o 
  -3  13   5     4031.03     4345.80     98.32 o 
  -2  13   5     5350.43     5805.43     81.93 o 
  -1  13   5     4096.31     4309.76     58.31 o 
   0  13   5     4037.17     4144.33     63.40 o 
   1  13   5     3111.33     3339.97    173.33 o 
   2  13   5      715.21      712.90     45.44 o 
   3  13   5      761.54      794.66     77.06 o 
   4  13   5       97.01      143.12     38.21 o 
   5  13   5      391.32      385.92     29.28 o 
   6  13   5     1883.66     1940.53     92.26 o 
   7  13   5      344.89      290.51     66.88 o 
   8  13   5      306.05      154.97     93.69 o 
   9  13   5      154.00      125.12     86.80 o 
  10  13   5      113.63       57.23     78.49 o 
 -10  14   5      124.01      102.44     84.30 o 
  -9  14   5       77.73       33.86     34.21 o 
  -8  14   5       92.08       57.24     27.07 o 
  -7  14   5      172.00      134.68     33.85 o 
  -6  14   5      495.57      349.15     86.67 o 
  -5  14   5      175.84      137.98     40.35 o 
  -4  14   5       75.49       45.47     24.06 o 
  -3  14   5       53.11      120.24     20.93 o 
  -2  14   5      548.67      517.88     68.49 o 
  -1  14   5       50.30       69.50     32.87 o 
   0  14   5      432.68      546.68     57.47 o 
   1  14   5     1605.36     1761.84     58.48 o 
   2  14   5     2689.32     2699.18     51.00 o 
   3  14   5      484.01      682.83     48.96 o 
   4  14   5      804.97      820.49     45.17 o 
   5  14   5      905.85      922.42    105.00 o 
   6  14   5     1893.72     1822.82    133.38 o 
   7  14   5      634.35      552.27    228.16 o 
   8  14   5      408.86      407.09    133.95 o 
   9  14   5      324.43      286.97    138.42 o 
  10  14   5      160.15      112.36     89.37 o 
 -10  15   5        0.43        0.00     51.75 o 
  -9  15   5       13.02        5.54     37.61 o 
  -8  15   5       49.09       35.05     25.29 o 
  -7  15   5       62.30       26.43     22.70 o 
  -6  15   5       10.99       15.70     22.71 o 
  -5  15   5        9.14       10.19     17.57 o 
  -4  15   5      100.87       65.98     34.55 o 
  -3  15   5     1147.56     1197.20     50.05 o 
  -2  15   5     1040.06     1027.38     79.27 o 
  -1  15   5      777.87      758.41     61.33 o 
   0  15   5      954.83      922.87     38.48 o 
   1  15   5     1107.06     1135.04     43.55 o 
   2  15   5      510.01      545.40     36.60 o 
   3  15   5       49.52       43.08     15.41 o 
   4  15   5      686.67      658.44     63.04 o 
   5  15   5      168.60      214.72     66.67 o 
   6  15   5      366.04      281.94     51.83 o 
   7  15   5       42.75      141.30    143.92 o 
   8  15   5      116.41      138.47    126.00 o 
   9  15   5       12.34       92.90     81.16 o 
  10  15   5       14.53       70.67     77.88 o 
  -9  16   5        0.49       74.75    520.33 o 
  -8  16   5       12.69      169.83    919.92 o 
  -7  16   5       21.17      144.44    417.54 o 
  -6  16   5       24.71       43.79     97.58 o 
  -5  16   5       10.46      107.20    260.45 o 
  -4  16   5       48.86       71.56     27.70 o 
  -3  16   5       40.26       46.11     24.00 o 
  -2  16   5        8.11       48.37     23.86 o 
  -1  16   5      280.07      372.45     88.50 o 
   0  16   5      290.18      351.79     38.71 o 
   1  16   5      867.74      867.79     41.51 o 
   2  16   5     1040.94     1250.00     42.37 o 
   3  16   5      103.69       92.59     23.19 o 
   4  16   5       10.04       33.30     15.73 o 
   5  16   5      934.05      856.82    260.84 o 
   6  16   5      213.37      271.84     44.81 o 
   7  16   5       93.26      102.04     83.57 o 
   8  16   5       91.75      109.74     93.25 o 
   9  16   5       82.85      126.68     92.56 o 
  -9  17   5      210.18      181.49     84.94 o 
  -8  17   5      487.95      236.63    127.56 o 
  -7  17   5      551.02      706.56    135.49 o 
  -6  17   5      336.99      165.66     74.92 o 
  -5  17   5      675.38      672.21     75.20 o 
  -4  17   5     1985.05     2358.05    227.48 o 
  -3  17   5     3380.43     3442.94    237.62 o 
  -2  17   5     2236.55     2321.68     76.53 o 
  -1  17   5     1291.12     1457.03     53.69 o 
   0  17   5     2790.57     2993.43    237.35 o 
   1  17   5     2136.11     2226.60     73.34 o 
   2  17   5      792.10      793.88     36.38 o 
   3  17   5       16.21       40.61     46.52 o 
   4  17   5       17.12      106.00    198.99 o 
   5  17   5       10.67      350.47    221.70 o 
   6  17   5       37.89       64.26     35.49 o 
   7  17   5      100.72      109.60     43.46 o 
   8  17   5       70.72       44.47     75.62 o 
   9  17   5       57.16       94.86     81.74 o 
  -9  18   5       31.58       48.81     40.75 o 
  -8  18   5       51.34       27.07     29.20 o 
  -7  18   5      164.91      232.81    193.24 o 
  -6  18   5        2.38        0.00     23.72 o 
  -5  18   5      145.39       89.62     31.07 o 
  -4  18   5       94.23      117.92     51.23 o 
  -3  18   5      418.05      424.22     71.65 o 
  -2  18   5      629.31      744.30     95.03 o 
  -1  18   5      551.55      620.68    120.76 o 
   0  18   5      557.27      493.99     84.65 o 
   1  18   5     1049.30     1055.83     58.41 o 
   2  18   5      269.68      360.92     28.42 o 
   3  18   5      659.50      624.95     69.74 o 
   4  18   5     1598.60     1508.68    221.90 o 
   5  18   5     2099.93     1861.62    580.50 o 
   6  18   5      829.78      628.44    243.22 o 
   7  18   5      625.65      614.43    238.23 o 
   8  18   5      260.84      213.74    199.72 o 
   9  18   5      238.58      181.07    150.79 o 
  -9  19   5        0.51       14.59     29.78 o 
  -8  19   5        3.63        0.00     27.58 o 
  -7  19   5      101.37       54.72     33.51 o 
  -6  19   5       71.97       94.44    109.43 o 
  -5  19   5       73.24       43.97     32.92 o 
  -4  19   5      123.98       99.30     27.05 o 
  -3  19   5        0.40        6.47     31.40 o 
  -2  19   5       43.40       45.69     54.08 o 
  -1  19   5       85.66       89.05     29.68 o 
   0  19   5       68.04       80.27     23.30 o 
   1  19   5      183.77      201.99    109.78 o 
   2  19   5      497.58      471.87     33.24 o 
   3  19   5      193.12      170.11     27.49 o 
   4  19   5      197.32      192.01     31.87 o 
   5  19   5       26.28       36.16     48.69 o 
   6  19   5       30.45       56.71     41.51 o 
   7  19   5       90.95       61.29     55.07 o 
   8  19   5       23.58       94.47     82.22 o 
   9  19   5       10.37       68.61     84.75 o 
  -8  20   5        0.96       54.67    365.98 o 
  -7  20   5       25.95      326.14   1482.94 o 
  -6  20   5       88.76      140.60    398.11 o 
  -5  20   5       68.22      130.47    409.52 o 
  -4  20   5        6.92       47.46    356.91 o 
  -3  20   5       32.30       72.58     27.62 o 
  -2  20   5      251.05      371.56    404.36 o 
  -1  20   5       18.96       72.79    147.63 o 
   0  20   5      169.97      162.12    169.42 o 
   1  20   5      640.56      790.18     65.97 o 
   2  20   5      372.85      386.70     32.46 o 
   3  20   5      149.85      184.81     32.44 o 
   4  20   5      320.82      288.26     48.78 o 
   5  20   5      460.47      313.44    126.08 o 
   6  20   5      451.02      375.83    111.85 o 
   7  20   5      273.53      161.85     67.78 o 
   8  20   5      154.85      147.25    106.15 o 
  -8  21   5      185.40      112.62     85.66 o 
  -7  21   5      556.74      364.98    176.80 o 
  -6  21   5      379.13      165.40    145.68 o 
  -5  21   5      455.73      438.60    134.24 o 
  -4  21   5      761.25      941.50    179.42 o 
  -3  21   5     1149.39     1190.03    196.81 o 
  -2  21   5      743.98      687.88    150.95 o 
  -1  21   5      798.57      856.83    145.92 o 
   0  21   5      821.74      968.16    136.66 o 
   1  21   5      814.65      889.89     91.20 o 
   2  21   5      239.64      267.57     82.17 o 
   3  21   5       84.43      548.67    600.64 o 
   4  21   5       38.70       60.52     39.37 o 
   5  21   5       93.80       59.91     40.58 o 
   6  21   5        7.88       23.95     38.40 o 
   7  21   5       15.56       30.68     35.94 o 
   8  21   5       17.39       76.27     76.31 o 
  -7  22   5       23.56       29.79     35.19 o 
  -6  22   5        0.15        0.00    110.29 o 
  -5  22   5      108.92       36.56     50.06 o 
  -4  22   5       54.45       47.13     55.10 o 
  -3  22   5        9.47        0.00     35.79 o 
  -2  22   5      125.85       92.93     37.68 o 
  -1  22   5      550.19      529.46    123.20 o 
   0  22   5      708.93      798.44    117.59 o 
   1  22   5     1002.51     1135.05    150.06 o 
   2  22   5     1547.53     1527.03    366.49 o 
   3  22   5     1621.79     1642.09    350.69 o 
   4  22   5      703.51      626.25    139.96 o 
   5  22   5      549.20      303.68    134.77 o 
   6  22   5      551.33      356.56    157.77 o 
   7  22   5      233.81      120.03     55.05 o 
  -7  23   5        4.59       23.19     41.69 o 
  -6  23   5       83.33       14.84     35.26 o 
  -5  23   5       35.17       44.53    178.78 o 
  -4  23   5       52.27      126.86    578.62 o 
  -3  23   5       23.50       66.71    291.21 o 
  -2  23   5        1.42       33.55     63.94 o 
  -1  23   5       33.43        2.16     26.58 o 
   0  23   5        0.04        3.68     62.53 o 
   1  23   5       11.51       20.65     67.88 o 
   2  23   5       83.96       59.14     48.36 o 
   3  23   5       63.96       46.87     30.82 o 
   4  23   5       42.59       37.87     34.98 o 
   5  23   5        2.83       24.33     39.13 o 
   6  23   5        0.56       21.86     41.31 o 
   7  23   5        1.98        0.00     33.14 o 
  -7  24   5        0.54       67.86    411.19 o 
  -6  24   5       46.26       96.79    513.48 o 
  -5  24   5      121.87      146.71    479.48 o 
  -4  24   5      109.82      289.90   1301.35 o 
  -3  24   5      128.30      272.30    788.55 o 
  -2  24   5      127.58      133.34    276.88 o 
  -1  24   5       86.52      126.23    125.06 o 
   0  24   5      167.84      138.78     47.39 o 
   1  24   5      468.03      539.18     83.41 o 
   2  24   5      374.47      447.37     86.90 o 
   3  24   5      327.71      207.64     50.23 o 
   4  24   5      427.62      405.65    134.84 o 
   5  24   5      252.11      150.71     65.58 o 
   6  24   5      307.89      138.04    102.37 o 
  -6  25   5      298.23      145.50     86.38 o 
  -5  25   5      299.68      290.18     83.94 o 
  -4  25   5      510.15      436.27    100.32 o 
  -3  25   5      390.03      355.44    329.22 o 
  -2  25   5      431.55      272.69    110.16 o 
  -1  25   5      301.93      347.76     55.92 o 
   0  25   5      367.53      413.24     81.24 o 
   1  25   5      309.78      432.68     99.55 o 
   2  25   5      280.61      307.09     70.55 o 
   3  25   5      225.96      163.57     46.54 o 
   4  25   5      215.54      195.22     51.15 o 
   5  25   5       43.93       20.56     48.54 o 
   6  25   5        2.39        0.00     64.59 o 
  -5  26   5        3.01        0.00     42.24 o 
  -4  26   5        6.38        0.00    102.43 o 
  -3  26   5        1.27        4.52     56.11 o 
  -2  26   5       26.10        0.00     57.05 o 
  -1  26   5      142.30      106.80    158.17 o 
   0  26   5      179.33      208.84     72.36 o 
   1  26   5      272.52      406.79     77.09 o 
   2  26   5      293.84      349.03     75.49 o 
   3  26   5      132.18       91.70     58.21 o 
   4  26   5      158.94      137.56     46.22 o 
   5  26   5       97.39       67.27     51.41 o 
  -5  27   5       34.36       37.79     46.75 o 
  -4  27   5        3.08        0.00     57.93 o 
  -3  27   5        1.25       30.81     76.32 o 
  -2  27   5        3.42       40.09    118.24 o 
  -1  27   5        3.74       92.64    261.97 o 
   0  27   5       18.32       14.13     49.93 o 
   1  27   5       27.14       21.37     42.15 o 
   2  27   5       12.81       11.61     48.70 o 
   3  27   5       46.41        0.00     39.85 o 
   4  27   5       11.15       39.46     50.79 o 
  -4  28   5        4.98       33.04    289.56 o 
  -3  28   5       49.85       57.49    410.88 o 
  -2  28   5       86.36      125.47    696.20 o 
  -1  28   5      136.48      148.29    132.80 o 
   0  28   5      123.49      178.97     81.43 o 
   1  28   5      184.40      153.44     55.65 o 
   2  28   5      303.13      174.74     60.38 o 
   3  28   5      296.03      351.09    140.41 o 
   4  28   5      205.77      170.02     51.13 o 
  -2  29   5      187.30      185.27     78.65 o 
  -1  29   5      206.37      214.79    218.48 o 
   0  29   5      180.24      115.31    266.49 o 
   1  29   5      159.43       80.63     52.15 o 
   2  29   5        7.61       36.90     37.80 o 
 -11   0   6       46.27       85.91     54.68 o 
 -10   0   6       30.65       31.97     46.44 o 
  -9   0   6       65.39      108.34     50.59 o 
  -8   0   6      617.93      966.66    113.03 o 
  -7   0   6       71.56       87.51     31.56 o 
  -6   0   6       62.17       85.54     24.76 o 
  -5   0   6      330.05      267.78     47.37 o 
  -4   0   6      311.21      263.71     79.67 o 
  -3   0   6       19.07       23.05     16.33 o 
  -2   0   6      249.79      331.30     47.73 o 
  -1   0   6     5116.66     4481.93     66.87 o 
   0   0   6     3250.65     3519.90     66.77 o 
   2   0   6     1737.27     1610.63     47.69 o 
   3   0   6    10756.12    10288.42    155.92 o 
   4   0   6    11805.56    11619.66    164.40 o 
   5   0   6     5772.71     6077.12    170.14 o 
   6   0   6     2534.52     2652.48     91.04 o 
   7   0   6     1432.61     1506.61     96.31 o 
   8   0   6     3220.36     3105.18    242.03 o 
  10   0   6      180.06       85.11    201.04 o 
  11   0   6       80.09        0.00    173.64 o 
 -11   1   6       17.99       12.98     30.62 o 
 -10   1   6       95.66       78.14     34.81 o 
  -9   1   6      217.65      359.96     49.69 o 
  -8   1   6      188.14      295.87     53.49 o 
  -7   1   6      396.18      314.38     64.25 o 
  -6   1   6     1371.26     1563.14     47.96 o 
  -5   1   6     2152.16     2341.13     73.64 o 
  -4   1   6      857.31      817.86     56.42 o 
  -3   1   6     1709.48     1909.51     40.63 o 
  -2   1   6     4723.71     4810.93     51.74 o 
  -1   1   6     6361.72     6662.74     57.55 o 
   0   1   6     5402.48     5147.15     56.79 o 
   1   1   6    10402.43    10032.71     92.32 o 
   2   1   6     3310.87     3433.54     50.82 o 
   3   1   6     4550.03     4478.28     69.17 o 
   4   1   6     1211.56     1142.90     50.37 o 
   5   1   6       82.18       88.28     41.12 o 
   6   1   6        5.69       13.08     22.44 o 
   7   1   6       40.13       21.68     34.69 o 
   8   1   6      173.89      171.95     35.87 o 
   9   1   6        5.76       19.32     34.68 o 
  10   1   6       50.06        0.00    126.00 o 
  11   1   6       20.68       59.55    143.68 o 
 -11   2   6        1.64        3.42     31.07 o 
 -10   2   6        0.44        5.37     30.59 o 
  -9   2   6       10.20       32.39     36.68 o 
  -8   2   6      122.43       97.60     39.76 o 
  -7   2   6       37.36       67.11     28.78 o 
  -6   2   6      243.14      250.65     39.20 o 
  -5   2   6       15.67       38.67     26.44 o 
  -4   2   6      117.44      132.69     41.23 o 
  -3   2   6      415.95      494.04     45.37 o 
  -2   2   6      216.64      149.22     18.49 o 
  -1   2   6      566.07      771.77     28.06 o 
   0   2   6       92.13     1270.30    397.26 o 
   1   2   6      478.76      545.44     33.73 o 
   2   2   6      326.39      330.01     27.30 o 
   5   2   6       91.67      143.44     38.14 o 
   6   2   6       12.10       58.09     16.99 o 
   7   2   6       99.19      109.29     31.46 o 
   8   2   6       49.57       88.10     89.40 o 
   9   2   6        4.03        5.61     29.18 o 
  10   2   6       61.55       20.51     63.17 o 
  11   2   6       21.58        0.00    134.39 o 
 -11   3   6       48.72       12.60     41.04 o 
 -10   3   6      108.00      151.17     50.54 o 
  -9   3   6      258.65      278.23     55.47 o 
  -8   3   6      626.44      746.92     62.64 o 
  -7   3   6     1340.86     1800.24     82.59 o 
  -6   3   6     4395.39     4372.43    119.57 o 
  -5   3   6     2400.78     2386.32     74.94 o 
  -4   3   6     1028.91     1165.61     69.90 o 
  -3   3   6     1950.16     2108.64     44.54 o 
  -2   3   6     5290.11     5664.10     60.59 o 
  -1   3   6     6431.58     6195.99     59.43 o 
   0   3   6     3751.63     3981.47     62.89 o 
   1   3   6     1101.98      932.12     26.12 o 
   2   3   6     2971.71     2788.65     46.16 o 
   3   3   6     2668.68     2381.29     54.11 o 
   4   3   6     2823.97     2911.10     65.07 o 
   5   3   6      134.83      154.99     32.31 o 
   6   3   6        7.49       30.14     33.21 o 
   7   3   6      184.24      159.74     38.28 o 
   8   3   6        4.03       16.62     33.26 o 
   9   3   6       40.54       64.72     40.74 o 
  10   3   6      110.23      148.23     84.20 o 
  11   3   6       44.88       35.27    144.90 o 
 -11   4   6       97.66       48.22     44.06 o 
 -10   4   6      181.14      139.82     73.56 o 
  -9   4   6       76.98       96.61     42.32 o 
  -8   4   6      163.63      233.19     39.62 o 
  -7   4   6      625.22      678.62     90.38 o 
  -6   4   6     1053.22     1159.86     68.89 o 
  -5   4   6      177.66      149.17     54.30 o 
  -4   4   6      339.70      319.77     59.40 o 
  -3   4   6       18.43       20.53     34.40 o 
  -2   4   6      135.89       97.25     26.16 o 
  -1   4   6     2478.55     2545.76     37.52 o 
   0   4   6     4578.73     4066.46     48.97 o 
   1   4   6     6922.63     6317.08     67.02 o 
   2   4   6     8622.08     8552.20     84.45 o 
   3   4   6     4475.42     4369.60     73.98 o 
   4   4   6     6948.03     6451.38     99.47 o 
   5   4   6     5334.70     5238.15     83.58 o 
   6   4   6     2125.16     2228.52     59.55 o 
   7   4   6     1628.00     1702.85    220.97 o 
   8   4   6      751.98      935.25    183.40 o 
   9   4   6     1019.58     1199.62    634.90 o 
  10   4   6      337.63      382.75    250.65 o 
  11   4   6      106.29      119.54     82.21 o 
 -11   5   6        0.04       26.46     40.75 o 
 -10   5   6        1.10       64.63     41.34 o 
  -9   5   6        7.13       43.62     39.37 o 
  -8   5   6       19.06        5.38     29.13 o 
  -7   5   6      334.85      431.08     46.38 o 
  -6   5   6      701.32      797.91     43.27 o 
  -5   5   6      925.18      846.67     57.14 o 
  -4   5   6     1546.15     1683.06     45.94 o 
  -3   5   6     1026.18     1105.30     38.77 o 
  -2   5   6     1758.37     1960.66     35.57 o 
  -1   5   6      295.01      259.99     16.16 o 
   0   5   6      101.83      119.62     19.04 o 
   1   5   6       94.90       87.01     12.79 o 
   2   5   6     1242.19     1187.21     30.74 o 
   3   5   6      332.75      438.29     43.08 o 
   4   5   6      477.60      469.23     63.33 o 
   5   5   6        2.37       26.57     19.10 o 
   6   5   6       26.03       27.92     26.28 o 
   7   5   6        0.03       20.53     37.07 o 
   8   5   6      117.01      137.29     67.99 o 
   9   5   6      220.19      276.52     98.75 o 
  10   5   6      143.03       91.64     76.61 o 
  11   5   6       49.28       49.92     74.18 o 
 -11   6   6        0.04        2.38     40.18 o 
 -10   6   6        2.70       26.65     37.27 o 
  -9   6   6       23.70       25.86     27.91 o 
  -8   6   6       12.37       49.38     92.25 o 
  -7   6   6       42.51       99.16     90.34 o 
  -6   6   6      109.24      168.46     37.55 o 
  -5   6   6      396.29      490.97     42.07 o 
  -4   6   6        6.08       36.94     22.72 o 
  -3   6   6       36.10       60.57     34.68 o 
  -2   6   6      489.07      520.95     27.52 o 
  -1   6   6      689.69      583.56     35.61 o 
   0   6   6      736.29      779.49     23.04 o 
   1   6   6      113.24      104.12     17.58 o 
   2   6   6       68.23       65.25     33.20 o 
   3   6   6       84.56       89.68     26.35 o 
   4   6   6     1000.86      966.13     41.45 o 
   5   6   6      114.72      173.18    119.36 o 
   6   6   6       52.53       53.89     25.05 o 
   7   6   6      171.43      155.33     38.71 o 
   8   6   6      175.03      135.15     41.85 o 
   9   6   6        8.57       51.27     93.91 o 
  10   6   6        9.12        1.82     87.37 o 
  11   6   6        1.38        0.00     68.53 o 
 -10   7   6      123.28      140.20     47.91 o 
  -9   7   6      259.06      239.09     46.18 o 
  -8   7   6      166.58      199.76     39.95 o 
  -7   7   6      277.13      371.57     64.15 o 
  -6   7   6     1762.57     1718.83     55.69 o 
  -5   7   6     4811.48     5640.17     96.99 o 
  -4   7   6     2870.85     2838.97     59.53 o 
  -3   7   6     2128.37     2259.20     50.10 o 
  -2   7   6     4289.36     4597.86     59.45 o 
  -1   7   6     3670.52     4263.97     54.43 o 
   0   7   6     2210.27     2043.54     35.90 o 
   1   7   6     3216.10     3249.82     44.48 o 
   2   7   6      208.72      365.08     80.39 o 
   3   7   6     1271.22     1213.02     39.29 o 
   4   7   6     2310.30     2376.39     66.10 o 
   5   7   6     2615.79     2836.24     78.32 o 
   6   7   6       70.62       44.47     45.28 o 
   7   7   6        6.84      389.25    349.30 o 
   8   7   6        5.04       86.31    111.73 o 
   9   7   6       80.14      112.41     73.98 o 
  10   7   6      103.95      120.14     82.14 o 
 -10   8   6      179.61      119.07     47.81 o 
  -9   8   6      100.21       98.86     43.37 o 
  -8   8   6       35.05       29.54     20.18 o 
  -7   8   6      256.87      324.05     66.55 o 
  -6   8   6       97.45       72.87     20.89 o 
  -5   8   6     1114.89     1067.63     68.31 o 
  -4   8   6       18.52       43.13     15.03 o 
  -3   8   6       15.16       15.50     13.09 o 
  -2   8   6      818.85      947.23     35.45 o 
  -1   8   6     1788.88     1672.36     34.96 o 
   0   8   6     3228.03     3094.87     44.36 o 
   1   8   6     6948.16     7382.55     96.04 o 
   2   8   6     5165.11     4893.14     64.76 o 
   3   8   6     1560.45     1588.89     73.83 o 
   4   8   6     1633.88     1990.88     75.74 o 
   5   8   6      892.45      975.65     92.79 o 
   6   8   6     1906.78     2102.46    115.21 o 
   7   8   6     1729.24     1815.66    175.15 o 
   8   8   6      921.94     1055.70    565.48 o 
   9   8   6      727.41      925.10    456.14 o 
  10   8   6      318.60      262.55    177.80 o 
 -10   9   6        3.19       19.88     38.92 o 
  -9   9   6       14.77       23.09     39.59 o 
  -8   9   6        2.95        4.82     17.85 o 
  -7   9   6      125.12      108.41     30.57 o 
  -6   9   6       20.58        5.52     18.63 o 
  -5   9   6        4.12       27.57     26.84 o 
  -4   9   6      165.86      134.07     22.71 o 
  -3   9   6      256.79      266.64     36.66 o 
  -2   9   6      103.17      156.06     18.10 o 
  -1   9   6      404.94      474.74     22.93 o 
   0   9   6      461.86      371.99     19.42 o 
   1   9   6      321.95      416.55     39.52 o 
   2   9   6      123.29      181.65     71.58 o 
   3   9   6      646.79      640.44     65.05 o 
   4   9   6        5.86       15.81     19.30 o 
   5   9   6      371.30      339.79     39.84 o 
   6   9   6       37.79       88.92    158.03 o 
   7   9   6       58.99       67.18     42.72 o 
   8   9   6       95.54      115.59    184.38 o 
   9   9   6       96.52      147.82     82.75 o 
  10   9   6      112.23       80.86     81.24 o 
 -10  10   6       35.39        0.00     38.45 o 
  -9  10   6        0.59       30.39     86.56 o 
  -8  10   6       16.82       21.80     24.36 o 
  -7  10   6       33.39      100.08    244.95 o 
  -6  10   6       20.54      114.96    166.33 o 
  -5  10   6      194.28      227.51     65.80 o 
  -4  10   6       54.10       31.12     20.60 o 
  -3  10   6       59.63       92.69     43.93 o 
  -2  10   6       18.68       54.49     20.42 o 
  -1  10   6       50.03       43.86     24.47 o 
   0  10   6        0.92       23.48     48.24 o 
   1  10   6      773.20      732.64     57.75 o 
   2  10   6     1232.60     1264.19    138.79 o 
   3  10   6     1320.20     1240.96    117.93 o 
   4  10   6       11.19       29.17     15.84 o 
   5  10   6      164.92      159.66     25.83 o 
   6  10   6      429.47      419.72     52.56 o 
   7  10   6      161.17      137.73     49.51 o 
   8  10   6      100.41       80.41     76.72 o 
   9  10   6       62.91      122.06     83.71 o 
  10  10   6       55.34       74.95     75.64 o 
 -10  11   6       34.73      128.26     52.48 o 
  -9  11   6       84.29      142.64    149.43 o 
  -8  11   6       50.15       90.23    110.00 o 
  -7  11   6      473.67      547.04     94.12 o 
  -6  11   6      835.93     1092.15    118.83 o 
  -5  11   6      886.47      669.05    102.05 o 
  -4  11   6     1533.18     1796.80     63.16 o 
  -3  11   6     2077.66     2121.35     52.85 o 
  -2  11   6     2471.19     2438.85     50.98 o 
  -1  11   6      971.19     1149.74     36.77 o 
   0  11   6     1544.33     1733.09     39.61 o 
   1  11   6      969.57     1059.54     99.63 o 
   2  11   6      680.05      659.17     45.41 o 
   3  11   6      789.90      938.99     63.70 o 
   4  11   6      112.65      118.58     21.28 o 
   5  11   6      936.73      918.91     53.81 o 
   6  11   6       46.49      140.61    216.44 o 
   7  11   6      177.72      327.25    204.21 o 
   8  11   6      132.70      200.08     86.11 o 
   9  11   6      125.66      142.40     88.94 o 
  10  11   6      122.32       52.44     85.57 o 
 -10  12   6       90.66       33.25     40.24 o 
  -9  12   6      178.86      169.72     82.49 o 
  -8  12   6      168.52      162.45     48.46 o 
  -7  12   6      494.21      402.01     69.45 o 
  -6  12   6      114.29       95.37     47.64 o 
  -5  12   6       16.48       20.98     18.66 o 
  -4  12   6       15.31       90.78     40.21 o 
  -3  12   6        0.04       22.65     49.86 o 
  -2  12   6        1.05       11.14     13.29 o 
  -1  12   6      534.32      651.20     33.70 o 
   0  12   6      560.29      594.03     35.65 o 
   1  12   6     1609.87     1512.88     60.80 o 
   2  12   6     1228.88     1424.19    141.01 o 
   3  12   6     1013.53     1071.05     38.26 o 
   4  12   6      561.79      618.14     69.79 o 
   5  12   6     3107.37     3398.96    108.39 o 
   6  12   6     1839.08     1902.24    301.30 o 
   7  12   6      675.55      612.47    275.48 o 
   8  12   6      748.04      705.88    333.41 o 
   9  12   6      409.15      369.60    138.48 o 
  10  12   6      224.88      165.18    104.50 o 
 -10  13   6        0.44       25.62     42.03 o 
  -9  13   6        1.89       38.61     43.13 o 
  -8  13   6       63.23       18.16     29.92 o 
  -7  13   6      154.89      143.34     41.72 o 
  -6  13   6      104.49      107.99     31.41 o 
  -5  13   6        8.73        0.55     18.68 o 
  -4  13   6      627.06      682.90     79.73 o 
  -3  13   6     1353.43     1499.04     49.12 o 
  -2  13   6      503.30      503.63     34.89 o 
  -1  13   6      722.59      657.57     34.22 o 
   0  13   6      743.97      784.54     69.19 o 
   1  13   6     1038.46     1067.34     41.36 o 
   2  13   6     1144.93     1009.37    109.31 o 
   3  13   6      137.19      193.36     34.47 o 
   4  13   6        3.92       78.19     61.82 o 
   5  13   6       49.16       62.25     57.91 o 
   6  13   6       71.15      118.59     40.06 o 
   7  13   6      115.44      173.78    184.55 o 
   8  13   6       34.70       91.43     79.75 o 
   9  13   6       11.54      113.67     77.14 o 
  10  13   6       13.82       29.55     79.20 o 
  -9  14   6       28.27       61.36    129.23 o 
  -8  14   6        4.76       27.26    124.89 o 
  -7  14   6       11.78      169.38    699.58 o 
  -6  14   6        7.72       57.42    184.30 o 
  -5  14   6      121.36      118.34     70.56 o 
  -4  14   6        2.52       10.61     21.96 o 
  -3  14   6        2.18       56.12    109.01 o 
  -2  14   6      173.91      243.03     60.21 o 
  -1  14   6       18.75       46.48    117.63 o 
   0  14   6       24.92       41.19    118.38 o 
   1  14   6      100.78      155.70     77.94 o 
   2  14   6      285.39      327.52     27.15 o 
   3  14   6      276.89      267.17     42.96 o 
   4  14   6      969.76     1024.17    139.93 o 
   5  14   6      156.86      164.64     32.00 o 
   6  14   6      173.62      163.50     37.04 o 
   7  14   6      165.76      121.49     82.61 o 
   8  14   6      111.54       83.05     85.09 o 
   9  14   6       89.86      190.07    136.64 o 
  -9  15   6       69.08       67.58     42.48 o 
  -8  15   6      158.84      117.14     61.59 o 
  -7  15   6      807.57     1038.38     99.23 o 
  -6  15   6      500.77      390.71    132.50 o 
  -5  15   6      285.01      357.58     48.59 o 
  -4  15   6     1574.94     1584.66    123.13 o 
  -3  15   6     1567.82     1505.84     61.29 o 
  -2  15   6     1171.08     1336.66     50.96 o 
  -1  15   6     1569.43     1450.77    179.65 o 
   0  15   6     1887.87     1792.44    142.19 o 
   1  15   6     2512.55     2535.19    292.34 o 
   2  15   6     1881.88     1918.07    176.05 o 
   3  15   6      417.68      416.09     33.57 o 
   4  15   6       11.64      160.54    212.11 o 
   5  15   6      206.09      330.95    179.07 o 
   6  15   6        0.46       73.15     45.39 o 
   7  15   6       50.61       48.76     74.69 o 
   8  15   6       69.67       43.22     79.76 o 
   9  15   6       65.09       83.03     91.04 o 
  -9  16   6       43.17       17.55     40.45 o 
  -8  16   6       84.80      164.27     60.50 o 
  -7  16   6      196.16      106.93     35.64 o 
  -6  16   6       46.74       38.25    102.98 o 
  -5  16   6       79.42       77.59    163.50 o 
  -4  16   6        9.30        0.00     17.57 o 
  -3  16   6        0.12        9.93     19.61 o 
  -2  16   6       53.17      101.28     46.22 o 
  -1  16   6      303.09      282.29     43.02 o 
   0  16   6      398.14      469.35     39.59 o 
   1  16   6      516.14      580.53     55.73 o 
   2  16   6     1098.31     1259.72    145.03 o 
   3  16   6     1810.19     1708.27    175.46 o 
   4  16   6     3982.23     3954.71     91.78 o 
   5  16   6     1512.43     1254.94    359.95 o 
   6  16   6      829.36      626.52    136.64 o 
   7  16   6      467.73      397.09    231.85 o 
   8  16   6      326.35      242.67    197.78 o 
   9  16   6      320.99      313.96    197.54 o 
  -9  17   6        6.36        1.29     27.34 o 
  -8  17   6       49.08       38.87     28.96 o 
  -7  17   6       18.62       19.73     27.05 o 
  -6  17   6      190.85      109.75     57.30 o 
  -5  17   6      643.43      707.05     96.50 o 
  -4  17   6      128.90       93.32    100.30 o 
  -3  17   6       62.89       65.47     44.20 o 
  -2  17   6      330.63      365.11     41.52 o 
  -1  17   6      273.93      270.49     51.41 o 
   0  17   6      258.35      327.98     34.52 o 
   1  17   6      540.40      614.66     44.62 o 
   2  17   6       82.68       70.63     22.22 o 
   3  17   6        0.13        7.42     26.09 o 
   4  17   6      487.03      463.77     40.07 o 
   5  17   6      171.15      203.20     43.28 o 
   6  17   6        5.10        8.12     50.23 o 
   7  17   6        0.33        0.00     49.92 o 
   8  17   6        1.03        3.99     85.36 o 
   9  17   6        0.46        0.00     76.53 o 
  -8  18   6       10.58        9.63    181.31 o 
  -7  18   6       19.75        0.00     25.47 o 
  -6  18   6       71.81       45.29    256.30 o 
  -5  18   6      204.52      184.02    222.62 o 
  -4  18   6      353.41      525.64    456.29 o 
  -3  18   6       66.84       81.26     29.02 o 
  -2  18   6       45.07      106.94    446.02 o 
  -1  18   6      247.03      377.82    155.45 o 
   0  18   6      267.06      303.93    201.84 o 
   1  18   6      499.01      552.31    103.68 o 
   2  18   6      483.56      579.72     45.26 o 
   3  18   6      264.14      301.57     50.88 o 
   4  18   6      356.10      363.14     46.01 o 
   5  18   6      652.80      597.88    205.76 o 
   6  18   6      278.82      176.44    105.55 o 
   7  18   6      215.72      163.88     63.13 o 
   8  18   6       91.85       97.47     95.05 o 
  -8  19   6      128.35       39.61     30.32 o 
  -7  19   6       80.90       22.41     29.15 o 
  -6  19   6      319.12      223.79    119.44 o 
  -5  19   6      474.46      242.14     98.51 o 
  -4  19   6     1083.64      991.82    366.72 o 
  -3  19   6     2091.15     2291.14    376.40 o 
  -2  19   6     1655.63     1615.77    334.89 o 
  -1  19   6     1506.13     1603.09     98.84 o 
   0  19   6     1673.37     1698.14    148.50 o 
   1  19   6     2230.84     2531.56    239.51 o 
   2  19   6      982.77     1077.02     97.68 o 
   3  19   6      580.88      527.25     49.83 o 
   4  19   6      368.69      383.44     73.05 o 
   5  19   6      232.64      227.41     57.37 o 
   6  19   6       74.92       75.82     47.75 o 
   7  19   6       10.69       10.62     30.66 o 
   8  19   6        0.05        0.00     78.17 o 
  -8  20   6       17.03       30.74     50.97 o 
  -7  20   6       21.16       26.06     29.32 o 
  -6  20   6      121.23       49.50     41.68 o 
  -5  20   6       79.50       60.33     45.42 o 
  -4  20   6       25.58        0.00     37.97 o 
  -3  20   6        0.57        0.00     40.60 o 
  -2  20   6       88.09       92.71     40.79 o 
  -1  20   6      273.48      276.37     66.22 o 
   0  20   6      511.30      475.08     49.82 o 
   1  20   6      854.64      954.72    104.15 o 
   2  20   6     1452.45     1644.11    206.18 o 
   3  20   6      440.80      513.32     76.86 o 
   4  20   6      134.88      127.15     39.56 o 
   5  20   6      485.22      352.79    133.29 o 
   6  20   6      482.94      376.07    120.48 o 
   7  20   6      356.62      328.35    137.65 o 
   8  20   6      169.51      136.70    103.14 o 
  -7  21   6        1.66       18.19     64.46 o 
  -6  21   6        6.20        0.00     46.09 o 
  -5  21   6        5.93       20.18     38.59 o 
  -4  21   6       16.29       27.88     39.88 o 
  -3  21   6        0.05       20.39     52.05 o 
  -2  21   6        0.35        0.00     28.17 o 
  -1  21   6        9.10       26.13     57.40 o 
   0  21   6       46.06       50.40     33.66 o 
   1  21   6      111.84      109.74     45.09 o 
   2  21   6      254.29      321.52     46.99 o 
   3  21   6      162.83      146.50     37.28 o 
   4  21   6        0.01        3.46     46.34 o 
   5  21   6        0.22        0.00     45.16 o 
   6  21   6        1.91       28.68     51.71 o 
   7  21   6        3.30        3.46     36.71 o 
  -7  22   6       28.81       62.35    149.31 o 
  -6  22   6       29.59      108.28    220.41 o 
  -5  22   6        5.80       57.87    423.98 o 
  -4  22   6        0.69       24.59    346.72 o 
  -3  22   6       89.11      180.04    507.37 o 
  -2  22   6      142.89      203.16    229.45 o 
  -1  22   6      209.32      217.34     77.34 o 
   0  22   6      176.97      196.54    101.05 o 
   1  22   6      239.87      286.62     88.86 o 
   2  22   6      257.93      236.41     56.32 o 
   3  22   6      183.03      184.52     38.65 o 
   4  22   6      167.10       99.27     51.80 o 
   5  22   6      176.96      124.66     60.73 o 
   6  22   6      249.14      102.41     53.38 o 
   7  22   6      111.18        7.47     46.87 o 
  -6  23   6      189.98       72.85     60.76 o 
  -5  23   6      530.67      513.36    206.91 o 
  -4  23   6      588.13      719.53    120.00 o 
  -3  23   6      575.81      502.60    147.07 o 
  -2  23   6      486.15      446.75     98.69 o 
  -1  23   6      268.63      342.50     73.84 o 
   0  23   6      396.98      346.37     47.14 o 
   1  23   6      596.24      672.21    109.91 o 
   2  23   6      158.39      192.33     47.94 o 
   3  23   6        5.86       13.99     81.94 o 
   4  23   6      130.90       94.71     42.54 o 
   5  23   6       84.38       95.84     52.68 o 
   6  23   6       21.53        0.00     46.30 o 
  -6  24   6      101.32       83.17     47.89 o 
  -5  24   6      186.45       82.96     83.59 o 
  -4  24   6      146.64      135.18     70.80 o 
  -3  24   6        7.57       16.87     43.18 o 
  -2  24   6       49.75       78.09     55.69 o 
  -1  24   6       87.56      108.01     57.87 o 
   0  24   6      110.90      106.32     35.24 o 
   1  24   6      218.32      213.12     48.72 o 
   2  24   6      264.69      236.71     51.94 o 
   3  24   6      202.20      233.04     92.13 o 
   4  24   6      101.84       88.99     41.34 o 
   5  24   6      114.48       36.46     55.89 o 
   6  24   6      126.38       47.24     53.74 o 
  -5  25   6        2.22        0.00     48.25 o 
  -4  25   6        3.23       27.88     57.35 o 
  -3  25   6       14.41       36.45     57.46 o 
  -2  25   6        5.01        7.20     84.58 o 
  -1  25   6        0.66        0.00    102.70 o 
   0  25   6        6.52        0.00     36.24 o 
   1  25   6       51.05       62.84     40.47 o 
   2  25   6        1.08        0.00     38.62 o 
   3  25   6       28.61       52.19     41.00 o 
   4  25   6       41.03        0.00     35.38 o 
   5  25   6       10.99        0.00     42.46 o 
  -4  26   6        3.25       80.95    606.83 o 
  -3  26   6       20.27       89.40    556.99 o 
  -2  26   6       98.58      170.56    382.98 o 
  -1  26   6       62.91      123.11    104.35 o 
   0  26   6       37.68       83.83    112.99 o 
   1  26   6      135.47      128.81     58.70 o 
   2  26   6      198.34      176.34     47.89 o 
   3  26   6       60.86       49.81     43.91 o 
   4  26   6       63.89       80.11     45.69 o 
  -3  27   6      293.99      167.87    149.95 o 
  -2  27   6      355.87      182.07     92.55 o 
  -1  27   6      347.03      289.11     90.49 o 
   0  27   6      338.79      361.30     97.39 o 
   1  27   6      266.48      230.49     54.68 o 
   2  27   6      230.67      137.36     55.87 o 
   3  27   6      127.47      124.72     48.17 o 
  -2  28   6        1.54        0.00     97.72 o 
  -1  28   6        3.39       13.44     61.77 o 
   0  28   6        2.11        0.00     54.83 o 
   1  28   6       20.48       36.17     74.04 o 
   2  28   6       47.26       20.81     45.71 o 
 -10   1   7       27.83       52.93     36.44 o 
  -9   1   7       65.05       89.66     37.80 o 
  -8   1   7       61.17       81.89     31.90 o 
  -7   1   7      224.79      332.15     37.47 o 
  -6   1   7     1421.28     1590.51     47.82 o 
  -5   1   7     3537.88     3772.37     69.84 o 
  -4   1   7     6490.63     6599.13     90.20 o 
  -3   1   7     1941.98     1920.91     42.58 o 
  -2   1   7     3747.41     3909.16     59.12 o 
  -1   1   7     3716.27     3895.94     49.16 o 
   0   1   7     1533.13     1552.17     33.64 o 
   1   1   7     1083.14     1112.04     37.39 o 
   2   1   7      834.99      828.30     35.77 o 
   3   1   7     1105.00     1097.43     38.48 o 
   4   1   7     1259.16     1246.07     40.04 o 
   5   1   7     1373.32     1372.90     51.71 o 
   6   1   7      238.83      301.55     46.84 o 
   7   1   7       17.66       22.58     68.05 o 
   8   1   7       41.44       27.84     43.81 o 
   9   1   7        1.44      123.15    207.37 o 
  10   1   7       64.41        0.00    131.85 o 
 -10   2   7      192.00      217.62     47.59 o 
  -9   2   7       87.61      147.97     40.73 o 
  -8   2   7       24.69       48.74     39.73 o 
  -7   2   7      131.51      137.47     36.42 o 
  -6   2   7        6.81       35.34     17.18 o 
  -5   2   7      685.27      772.56     39.16 o 
  -4   2   7      166.09      203.21     35.68 o 
  -3   2   7      164.91      107.17     32.09 o 
  -2   2   7      393.36      435.44     24.20 o 
  -1   2   7       16.63       17.84     11.43 o 
   0   2   7      168.00      144.67     15.99 o 
   1   2   7     1425.24     1246.92     39.67 o 
   2   2   7     4408.87     4261.62     79.03 o 
   3   2   7     4828.51     4750.08     82.97 o 
   4   2   7     2860.27     2898.43     58.99 o 
   5   2   7     2195.04     2249.98     53.76 o 
   6   2   7     1526.49     1689.54     75.15 o 
   7   2   7     1479.58     1599.42    107.82 o 
   8   2   7     1007.05     1084.68    344.15 o 
   9   2   7      763.90     1416.70    174.95 o 
  10   2   7      385.78        0.00    178.86 o 
 -10   3   7       13.80       25.39     32.41 o 
  -9   3   7       67.59      128.35     52.42 o 
  -8   3   7      156.18      203.02     49.37 o 
  -7   3   7      293.88      242.82     60.33 o 
  -6   3   7     1125.14     1231.59     61.57 o 
  -5   3   7      736.52      700.36     65.46 o 
  -4   3   7       48.12       70.11     18.04 o 
  -3   3   7      941.76      948.80     66.53 o 
  -2   3   7     1859.47     2038.05    224.31 o 
  -1   3   7     1954.51     2047.56     36.05 o 
   0   3   7     1832.11     1939.02     39.77 o 
   1   3   7     2093.11     1946.69     64.07 o 
   2   3   7      438.66      544.31     50.72 o 
   3   3   7     1028.05      903.78     53.05 o 
   4   3   7      382.22      544.16     45.11 o 
   5   3   7       70.60       70.84     24.91 o 
   6   3   7       52.96      113.82     47.11 o 
   7   3   7        0.31       24.90     40.99 o 
   8   3   7        1.78       20.31     43.34 o 
   9   3   7        2.51       83.31     76.92 o 
  10   3   7       16.83        0.63    181.63 o 
 -10   4   7       32.89       51.61     45.54 o 
  -9   4   7       11.42       23.77     40.83 o 
  -8   4   7        0.08        0.00     23.29 o 
  -7   4   7        4.06       27.62     21.94 o 
  -6   4   7       43.65       88.92    197.08 o 
  -5   4   7      206.73      307.92     67.42 o 
  -4   4   7        9.11       67.87     75.26 o 
  -3   4   7       13.32       18.90     24.68 o 
  -2   4   7      100.34      139.81     33.00 o 
  -1   4   7      428.11      380.67     23.74 o 
   0   4   7      161.37      185.47     16.60 o 
   1   4   7      997.58      876.22     60.81 o 
   2   4   7      196.80      215.55     25.01 o 
   3   4   7       39.71      219.37    467.20 o 
   4   4   7      153.60      338.75     98.19 o 
   5   4   7        3.74        5.41     36.12 o 
   6   4   7      165.60      133.83     39.84 o 
   7   4   7       83.76       71.67     36.98 o 
   8   4   7       16.07        0.00     41.72 o 
   9   4   7        2.06       70.00    104.54 o 
  10   4   7        1.65        9.79     74.28 o 
 -10   5   7       25.28       41.92     45.39 o 
  -9   5   7       62.85      108.32     47.21 o 
  -8   5   7       13.71       39.71     27.99 o 
  -7   5   7      166.81      194.62     45.55 o 
  -6   5   7     1496.26     1535.05    194.72 o 
  -5   5   7     2301.19     2400.49     60.21 o 
  -4   5   7     2838.35     3020.60     65.19 o 
  -3   5   7     1291.27     1487.54     44.08 o 
  -2   5   7     4881.78     4800.78     71.84 o 
  -1   5   7     3633.60     4030.23     55.00 o 
   0   5   7     1983.58     2069.64     44.69 o 
   1   5   7     1077.18     1300.15     49.72 o 
   2   5   7     1198.31     1099.71     47.25 o 
   3   5   7     1688.20     1773.84     51.60 o 
   4   5   7     2376.69     2521.39     65.32 o 
   5   5   7      564.22      623.08     66.66 o 
   6   5   7        0.39       48.82     30.07 o 
   7   5   7       24.21       51.56     59.54 o 
   8   5   7       21.96       63.77     56.38 o 
   9   5   7        5.69      110.97     79.09 o 
  10   5   7       75.80       86.04     91.70 o 
 -10   6   7      162.79      194.99     56.75 o 
  -9   6   7      210.91      297.29     60.18 o 
  -8   6   7      417.62      498.28     54.71 o 
  -7   6   7      637.44      815.91     67.20 o 
  -6   6   7      602.24      670.55     96.51 o 
  -5   6   7       67.61       92.07     22.92 o 
  -4   6   7      484.76      466.21     41.26 o 
  -3   6   7      306.06      360.77     31.81 o 
  -2   6   7        7.27       32.94     19.92 o 
  -1   6   7      605.74      609.62     26.68 o 
   0   6   7     1650.04     1670.06    147.42 o 
   1   6   7     1587.93     1503.11     54.54 o 
   2   6   7      936.40     1014.59     36.83 o 
   3   6   7      568.81      633.80     57.06 o 
   4   6   7     2575.06     2612.83     73.57 o 
   5   6   7     2315.54     2631.29     84.96 o 
   6   6   7     2320.75     2351.89    186.74 o 
   7   6   7      946.34     1027.46    205.36 o 
   8   6   7      668.15      594.11    151.96 o 
   9   6   7      738.99      544.09    358.88 o 
  10   6   7      294.29      124.05    132.36 o 
 -10   7   7        1.78       12.05     42.18 o 
  -9   7   7        6.21       11.08     39.18 o 
  -8   7   7        9.77       55.10     28.37 o 
  -7   7   7       84.57       61.98     28.22 o 
  -6   7   7       53.30       58.36     25.84 o 
  -5   7   7       52.03       41.74     20.45 o 
  -4   7   7       71.49       92.25     19.52 o 
  -3   7   7     1455.96     1468.87     44.05 o 
  -2   7   7      790.43      754.95     45.58 o 
  -1   7   7      997.86     1097.28     33.57 o 
   0   7   7      971.24      840.17    135.68 o 
   1   7   7     1011.63     1125.21     41.84 o 
   2   7   7     1418.42     1454.81     46.98 o 
   3   7   7      107.62      215.96    151.10 o 
   4   7   7        4.95       21.54     23.31 o 
   5   7   7        2.02       18.45     22.10 o 
   6   7   7        8.64       25.85     39.05 o 
   7   7   7        4.20       24.02     86.15 o 
   8   7   7        9.72       61.46     68.71 o 
   9   7   7        8.43       48.42     76.38 o 
  10   7   7       38.87        1.89     75.86 o 
 -10   8   7        5.07       42.40     45.32 o 
  -9   8   7        0.15       27.15     39.75 o 
  -8   8   7       12.14       39.41     34.70 o 
  -7   8   7       12.74       26.13     89.74 o 
  -6   8   7      125.82      154.41    104.17 o 
  -5   8   7      172.00      240.08     33.21 o 
  -4   8   7      164.82      136.90     26.87 o 
  -3   8   7        1.15       32.65     31.44 o 
  -2   8   7       31.00       90.66     32.86 o 
  -1   8   7       55.17       52.23     18.44 o 
   0   8   7       67.00       57.83     24.17 o 
   1   8   7      291.19      320.62     28.71 o 
   2   8   7       13.78      647.43    307.44 o 
   3   8   7     1124.92     1068.71    139.64 o 
   4   8   7      109.21      100.40     33.39 o 
   5   8   7       53.51       67.82     20.78 o 
   6   8   7       73.32      165.04     42.36 o 
   7   8   7      120.76      105.64     51.96 o 
   8   8   7       57.68       68.08     79.22 o 
   9   8   7       17.25       29.48     71.01 o 
  10   8   7        0.69       18.76     77.55 o 
 -10   9   7       31.96        8.94     45.10 o 
  -9   9   7       66.53      103.16     48.86 o 
  -8   9   7      177.67      125.24     42.78 o 
  -7   9   7      455.14      427.22     71.11 o 
  -6   9   7     1217.06     1481.25     69.25 o 
  -5   9   7      260.67      212.77     46.08 o 
  -4   9   7        2.93       24.19     18.38 o 
  -3   9   7     1714.31     1647.11     49.34 o 
  -2   9   7     2633.95     2939.82     58.09 o 
  -1   9   7     2605.30     2802.77    117.79 o 
   0   9   7     1965.14     2122.61     96.13 o 
   1   9   7     2365.30     2298.88     52.97 o 
   2   9   7     2410.70     2488.80    100.92 o 
   3   9   7     3272.58     3223.85    217.41 o 
   4   9   7     2128.55     2359.02    131.44 o 
   5   9   7       18.50       14.75     27.88 o 
   6   9   7      118.76      122.57     65.57 o 
   7   9   7       11.21      112.09     91.32 o 
   8   9   7        5.49        5.70     71.35 o 
   9   9   7       24.64        0.00     72.18 o 
  10   9   7       29.22       21.79     81.14 o 
  -9  10   7       70.74      144.69     51.63 o 
  -8  10   7       48.56       76.13     40.81 o 
  -7  10   7      227.85      245.97     47.60 o 
  -6  10   7      752.99      684.29    111.39 o 
  -5  10   7       15.63        9.35     20.75 o 
  -4  10   7       56.52       56.26     22.97 o 
  -3  10   7        8.97       34.93     18.10 o 
  -2  10   7       42.95       76.72     18.12 o 
  -1  10   7      456.08      497.83     33.91 o 
   0  10   7      933.80     1039.41     56.22 o 
   1  10   7     1774.17     1706.51     54.77 o 
   2  10   7     2938.28     3038.91    139.49 o 
   3  10   7     2319.33     2365.01     84.92 o 
   4  10   7     2838.23     2683.04     68.01 o 
   5  10   7     4971.61     5076.23    141.18 o 
   6  10   7     2343.99     2363.34    314.48 o 
   7  10   7     1027.22     1107.86    674.04 o 
   8  10   7      571.24      515.00    327.04 o 
   9  10   7      387.42      300.75    199.84 o 
  -9  11   7        5.43        0.00     39.17 o 
  -8  11   7       15.67        1.98     35.89 o 
  -7  11   7        0.52        5.29     40.12 o 
  -6  11   7        0.23       21.35     23.79 o 
  -5  11   7      332.47      304.01     46.31 o 
  -4  11   7      607.96      573.08     60.36 o 
  -3  11   7      186.88      150.12     23.91 o 
  -2  11   7       21.25       33.66     16.53 o 
  -1  11   7      315.20      305.42     38.82 o 
   0  11   7      511.04      580.83     35.96 o 
   1  11   7      629.65      701.30     48.82 o 
   2  11   7      811.86      765.26     56.03 o 
   3  11   7      648.07      744.66     44.47 o 
   4  11   7     3401.78     3296.34     76.51 o 
   5  11   7     2033.32     2245.37    565.61 o 
   6  11   7      458.22      683.51    342.07 o 
   7  11   7        6.09       86.53    249.72 o 
   8  11   7       12.31      105.63    129.08 o 
   9  11   7       13.31       17.70     70.65 o 
  -9  12   7       23.66       37.34     42.86 o 
  -8  12   7       16.99        4.85     38.54 o 
  -7  12   7       42.04       41.56     67.26 o 
  -6  12   7       42.90       33.98     33.19 o 
  -5  12   7      121.04      210.89    103.74 o 
  -4  12   7       46.83       59.82     55.25 o 
  -3  12   7        1.91       49.47     37.42 o 
  -2  12   7        0.17       41.73     61.71 o 
  -1  12   7        1.15       29.52     26.17 o 
   0  12   7        1.83        0.00     15.34 o 
   1  12   7        0.59       62.57     39.22 o 
   2  12   7       59.57       78.94     50.53 o 
   3  12   7       40.70       53.00     21.69 o 
   4  12   7      238.24      210.03     37.83 o 
   5  12   7      259.11      517.97    212.39 o 
   6  12   7       44.78       44.29     65.82 o 
   7  12   7      120.09       97.81     90.21 o 
   8  12   7      154.55       99.59     90.72 o 
   9  12   7      147.79      111.76     91.22 o 
  -9  13   7       53.93       66.25     48.31 o 
  -8  13   7       96.15       77.81     36.71 o 
  -7  13   7      145.43      125.94     62.40 o 
  -6  13   7      241.31      169.27     58.48 o 
  -5  13   7     1173.03     1408.32     81.65 o 
  -4  13   7     1623.74     1886.03     62.22 o 
  -3  13   7     2909.19     2769.48    270.23 o 
  -2  13   7     2051.44     2104.02     63.94 o 
  -1  13   7     1879.82     2188.05     64.05 o 
   0  13   7     1365.60     1343.70    177.26 o 
   1  13   7     2109.48     1979.91     89.89 o 
   2  13   7      777.08      894.87    137.34 o 
   3  13   7       15.58       18.95     33.11 o 
   4  13   7      109.47      135.86     29.55 o 
   5  13   7      150.76      202.05     71.02 o 
   6  13   7       46.99      138.67     68.69 o 
   7  13   7       10.92       16.02     69.90 o 
   8  13   7        0.00       40.28     78.87 o 
   9  13   7        7.86       14.33     79.51 o 
  -9  14   7       96.44       69.79     48.25 o 
  -8  14   7       75.46       75.13     36.08 o 
  -7  14   7      104.52      105.08     37.93 o 
  -6  14   7      184.13      216.75     95.36 o 
  -5  14   7      171.52      122.21     42.92 o 
  -4  14   7       97.26      126.89     49.31 o 
  -3  14   7       82.35       79.60     25.19 o 
  -2  14   7       16.77       25.84     25.21 o 
  -1  14   7      248.84      286.57     45.65 o 
   0  14   7      487.40      521.86     52.81 o 
   1  14   7     1068.72     1168.04     53.90 o 
   2  14   7     2003.41     1974.45    206.96 o 
   3  14   7      840.27      857.45    144.84 o 
   4  14   7      695.37      707.24    162.75 o 
   5  14   7      721.19      656.88    142.24 o 
   6  14   7      650.96      650.25    214.20 o 
   7  14   7      682.81      476.31    299.60 o 
   8  14   7      426.26      261.45    109.54 o 
   9  14   7      417.92      274.55    199.08 o 
  -8  15   7        9.75        6.09     30.89 o 
  -7  15   7       27.90       27.90     34.28 o 
  -6  15   7       23.77        2.81     30.86 o 
  -5  15   7      188.69      122.50     39.01 o 
  -4  15   7      610.30      734.77    104.96 o 
  -3  15   7      165.04      100.29     29.14 o 
  -2  15   7       33.33       58.83     64.19 o 
  -1  15   7       19.89       27.70     21.47 o 
   0  15   7      103.64      110.51     27.12 o 
   1  15   7      184.15      190.33     31.16 o 
   2  15   7        9.91       24.50     19.42 o 
   3  15   7       64.98       57.56     25.22 o 
   4  15   7       14.70       22.35     40.70 o 
   5  15   7      104.18      142.59     48.72 o 
   6  15   7        3.82       44.75     82.91 o 
   7  15   7       10.60      105.28    101.07 o 
   8  15   7        7.17       61.38     88.90 o 
  -8  16   7        3.38       48.39     57.89 o 
  -7  16   7       18.99       15.69     34.02 o 
  -6  16   7       22.35       17.93    101.82 o 
  -5  16   7       31.81       94.69    127.45 o 
  -4  16   7       54.64      163.06    259.47 o 
  -3  16   7      206.77      217.87     75.17 o 
  -2  16   7      426.99      457.26     95.38 o 
  -1  16   7      338.67      394.70     77.51 o 
   0  16   7       84.75      170.90     44.28 o 
   1  16   7      255.57      254.95     35.44 o 
   2  16   7      691.64      675.41     91.54 o 
   3  16   7      574.33      612.32     76.24 o 
   4  16   7      183.98      143.33     35.10 o 
   5  16   7      107.01      125.53     50.34 o 
   6  16   7      214.94      218.99     67.70 o 
   7  16   7      284.30      156.19     79.66 o 
   8  16   7      125.34      119.36     97.97 o 
  -8  17   7       87.89       98.12    103.78 o 
  -7  17   7      132.25       85.98     37.28 o 
  -6  17   7      179.06       87.84     39.23 o 
  -5  17   7      523.58      361.91    102.36 o 
  -4  17   7     1308.00      925.64    480.89 o 
  -3  17   7      883.06      935.54    208.09 o 
  -2  17   7      712.05      760.08    145.71 o 
  -1  17   7      694.10      678.31    126.44 o 
   0  17   7     1376.81     1562.07    232.32 o 
   1  17   7     1763.69     1865.02    260.06 o 
   2  17   7     1433.37     1388.43    222.01 o 
   3  17   7      400.98      466.78     60.16 o 
   4  17   7      853.34      730.35    165.62 o 
   5  17   7      316.92      207.57     62.76 o 
   6  17   7      106.40       41.24     55.03 o 
   7  17   7        0.53       41.49     32.95 o 
   8  17   7        7.04        0.00     84.76 o 
  -7  18   7       20.32        4.51     31.88 o 
  -6  18   7        0.52        0.00     30.36 o 
  -5  18   7       56.19       60.26     41.25 o 
  -4  18   7      119.09       76.90     42.81 o 
  -3  18   7      107.42      102.95     49.47 o 
  -2  18   7       30.76       49.33     33.59 o 
  -1  18   7       15.47        0.00     25.52 o 
   0  18   7       38.40       64.64     27.44 o 
   1  18   7      197.32      246.30     36.16 o 
   2  18   7      540.36      648.33     93.51 o 
   3  18   7      810.84      823.29    178.33 o 
   4  18   7      323.38      321.71    109.81 o 
   5  18   7      275.69      288.27     77.63 o 
   6  18   7      280.25      204.09     87.83 o 
   7  18   7      204.73      112.19     70.54 o 
  -7  19   7       17.24        0.00     28.78 o 
  -6  19   7       97.19       49.62     40.53 o 
  -5  19   7        4.18        4.52     38.46 o 
  -4  19   7       14.12       17.82     39.95 o 
  -3  19   7       20.98        0.00     37.07 o 
  -2  19   7      131.72      154.10     64.90 o 
  -1  19   7      162.64       94.22     41.24 o 
   0  19   7      271.68      269.24     42.41 o 
   1  19   7       82.30      118.21     29.02 o 
   2  19   7      131.43      131.82     32.22 o 
   3  19   7       45.81       21.74     27.99 o 
   4  19   7        5.93       58.37     44.44 o 
   5  19   7       11.34       32.83     44.11 o 
   6  19   7        4.14        0.00     38.26 o 
   7  19   7        0.27        0.78     35.16 o 
  -7  20   7       40.22        0.00    228.40 o 
  -6  20   7       17.99       37.65    195.79 o 
  -5  20   7       16.52        0.00     37.94 o 
  -4  20   7        0.10       47.18    202.23 o 
  -3  20   7        1.64       91.09    406.31 o 
  -2  20   7       98.16      125.02    156.23 o 
  -1  20   7      439.70      414.94     70.07 o 
   0  20   7      454.41      453.94     53.02 o 
   1  20   7      466.57      431.85     66.50 o 
   2  20   7      378.23      400.20     58.13 o 
   3  20   7      197.76      112.93     60.29 o 
   4  20   7      168.85      182.79     64.60 o 
   5  20   7      245.30      200.68     69.15 o 
   6  20   7      179.80      149.05     62.47 o 
   7  20   7       39.76       27.05     36.70 o 
  -6  21   7      193.54      165.43     67.26 o 
  -5  21   7      198.27      106.46     52.03 o 
  -4  21   7      541.78      438.29    215.33 o 
  -3  21   7      764.87      736.26    258.03 o 
  -2  21   7      677.58      635.22    252.95 o 
  -1  21   7      544.00      610.40    156.90 o 
   0  21   7      593.29      555.63     81.95 o 
   1  21   7      816.85      934.05    217.06 o 
   2  21   7      554.89      622.73    134.30 o 
   3  21   7      415.55      413.56     72.16 o 
   4  21   7      236.73      168.11     68.44 o 
   5  21   7      243.71      238.87    104.55 o 
   6  21   7       91.02       45.04     49.69 o 
  -6  22   7       46.83       31.26     53.24 o 
  -5  22   7       34.79       31.55     43.85 o 
  -4  22   7       42.64        0.00     48.69 o 
  -3  22   7       11.81        0.00     39.41 o 
  -2  22   7        1.71        0.00     43.58 o 
  -1  22   7        0.30        5.79     45.71 o 
   0  22   7       16.79       54.70     40.10 o 
   1  22   7       93.59       99.37     42.04 o 
   2  22   7      108.89      155.13     50.42 o 
   3  22   7      293.05      335.52     58.57 o 
   4  22   7      339.00      214.71    106.56 o 
   5  22   7      204.11      206.68     71.09 o 
   6  22   7      216.72       72.33     53.32 o 
  -5  23   7        2.69        0.00     47.80 o 
  -4  23   7        3.14       48.94     52.75 o 
  -3  23   7        3.17        0.00     51.46 o 
  -2  23   7       21.44        0.00     46.23 o 
  -1  23   7       18.07       38.47     83.04 o 
   0  23   7       14.61       18.48     42.72 o 
   1  23   7        0.91        0.00     37.37 o 
   2  23   7        0.18        0.00     35.21 o 
   3  23   7        0.06       22.77     38.38 o 
   4  23   7        5.07       33.61     50.33 o 
   5  23   7        0.40        0.00     48.22 o 
  -4  24   7        0.08       44.32    219.17 o 
  -3  24   7        0.40       37.87    245.12 o 
  -2  24   7       14.58       78.08    328.80 o 
  -1  24   7       38.89      104.30    188.77 o 
   0  24   7       27.72       37.39    101.92 o 
   1  24   7       31.70       45.32     41.71 o 
   2  24   7      129.95      126.18     50.37 o 
   3  24   7      236.14      224.52     53.26 o 
   4  24   7      259.94      146.42     62.80 o 
  -4  25   7      226.52      114.93     66.28 o 
  -3  25   7      336.17      374.15    124.66 o 
  -2  25   7      611.03      678.51    228.27 o 
  -1  25   7      586.95      524.43    127.02 o 
   0  25   7      490.48      484.82     68.17 o 
   1  25   7      349.33      291.67    115.16 o 
   2  25   7      286.39      277.13     58.83 o 
   3  25   7      189.30      174.63     53.22 o 
   4  25   7       81.92       51.65     63.94 o 
  -2  26   7        1.17        0.00     46.03 o 
  -1  26   7        0.00        0.00     51.15 o 
   0  26   7        3.75        0.00     36.97 o 
   1  26   7        8.90       49.19     45.17 o 
   2  26   7       39.29       50.19     49.03 o 
   0  27   7        1.14        0.00     52.07 o 
  -9   0   8      127.53      156.02     62.07 o 
  -8   0   8       58.79       22.25     35.85 o 
  -7   0   8      134.15      110.38     61.86 o 
  -6   0   8      156.30      216.04     62.82 o 
  -5   0   8      100.80      129.16     31.38 o 
  -4   0   8      760.70      773.04     64.10 o 
  -3   0   8     1008.87     1151.60     56.85 o 
  -2   0   8      119.07      119.70     53.82 o 
  -1   0   8      275.89      303.44     37.77 o 
   0   0   8        5.42        6.72     98.93 o 
   1   0   8      980.67      888.39     47.71 o 
   2   0   8     1788.08     1917.26    120.83 o 
   3   0   8     1572.59     1931.87     74.52 o 
   4   0   8     1822.20     1649.14    111.96 o 
   5   0   8      774.00      975.88     93.89 o 
   6   0   8     2070.30     2313.33    129.76 o 
   7   0   8     1482.56      140.22    330.70 o 
  -9   1   8        0.05       25.05     34.27 o 
  -8   1   8        0.35        3.26     25.42 o 
  -7   1   8       27.52       45.30     28.07 o 
  -6   1   8      411.42      425.95     44.06 o 
  -5   1   8      925.75     1036.45     42.75 o 
  -4   1   8      256.64      238.50     29.94 o 
  -3   1   8     1187.95     1423.42     66.99 o 
  -2   1   8     2820.58     2536.45     56.12 o 
  -1   1   8     3831.42     4178.74     74.94 o 
   0   1   8     1830.06      145.22    381.70 o 
   1   1   8     1431.95     1595.82     42.00 o 
   2   1   8      527.98      506.89     37.26 o 
   3   1   8      354.14      469.69     35.22 o 
   4   1   8      473.37      480.99     32.47 o 
   5   1   8       32.98       71.35     43.79 o 
   6   1   8       79.69      101.02     51.50 o 
   7   1   8      139.59      161.70    146.40 o 
  -9   2   8       14.27       18.70     33.16 o 
  -8   2   8       41.71       27.90     26.10 o 
  -7   2   8       42.95       23.48     22.20 o 
  -6   2   8        0.49       23.72     20.80 o 
  -5   2   8       78.23       80.72     19.28 o 
  -4   2   8      216.29      298.21     40.76 o 
  -3   2   8      252.69      209.05     37.64 o 
  -2   2   8       32.47       49.19     28.26 o 
  -1   2   8        8.42       42.45     22.78 o 
   0   2   8       79.29       72.81     33.67 o 
   1   2   8       61.83       80.62    135.99 o 
   2   2   8       65.09      113.92     94.31 o 
   3   2   8       36.27       55.64     69.91 o 
   4   2   8       16.70       51.26     72.74 o 
   5   2   8       42.96       46.53     26.12 o 
   6   2   8      595.52      565.27     63.96 o 
   7   2   8       11.27       31.90    262.54 o 
   8   2   8        6.38       23.55    122.90 o 
   9   2   8        2.15      108.82    210.16 o 
  -9   3   8        5.62       32.48     33.76 o 
  -8   3   8       23.54       50.85     30.47 o 
  -7   3   8       22.55       28.37     26.01 o 
  -6   3   8      579.35      728.86     58.39 o 
  -5   3   8     1180.35     1209.11     57.17 o 
  -4   3   8       19.12        9.53     16.72 o 
  -3   3   8      624.57      584.47     37.48 o 
  -2   3   8     2599.63     2969.08    324.37 o 
  -1   3   8     1734.65     1678.10    325.08 o 
   0   3   8      842.59      867.30     71.05 o 
   1   3   8      666.57      646.89     54.93 o 
   2   3   8     1031.28     1213.30     42.35 o 
   3   3   8      988.66      933.02     72.23 o 
   4   3   8     1500.28     1601.11     47.53 o 
   5   3   8       47.87        6.11    110.22 o 
   6   3   8      167.01      190.86     55.05 o 
   7   3   8        6.29       26.27     45.46 o 
   8   3   8        1.82       54.97     81.78 o 
   9   3   8       13.99       14.84    182.01 o 
  -9   4   8      261.70      286.84     66.00 o 
  -8   4   8      241.45      266.11     52.14 o 
  -7   4   8      306.89      314.39     60.17 o 
  -6   4   8      563.50      706.38     58.87 o 
  -5   4   8      225.02      271.73     50.68 o 
  -4   4   8       12.74       33.89     18.48 o 
  -3   4   8        1.82       21.91     16.26 o 
  -2   4   8       86.62      131.68     30.39 o 
  -1   4   8       24.38       54.46     41.08 o 
   0   4   8      161.25      185.66     39.52 o 
   1   4   8      292.91      313.91     55.15 o 
   2   4   8     1645.57     1512.98     46.59 o 
   3   4   8     1538.91     1474.59     50.40 o 
   4   4   8     1205.74     1303.16     52.66 o 
   5   4   8     2179.41     2277.53     92.06 o 
   6   4   8     1223.29     1418.50    197.29 o 
   7   4   8     1112.70     1152.61    318.29 o 
   8   4   8      608.04      758.07    424.53 o 
   9   4   8      418.01      310.86    186.62 o 
  -9   5   8       82.31       97.52     50.21 o 
  -8   5   8       82.08       39.71     35.70 o 
  -7   5   8       67.20       67.44     28.43 o 
  -6   5   8       62.05       91.40     29.30 o 
  -5   5   8      202.29      246.97     35.20 o 
  -4   5   8     2988.84     3171.98     71.88 o 
  -3   5   8     1357.20     1221.99     46.23 o 
  -2   5   8      465.83      515.78     83.70 o 
  -1   5   8      622.09      669.29     72.59 o 
   0   5   8     2036.69     1906.39    191.34 o 
   1   5   8     1061.98     1125.38     64.93 o 
   2   5   8      767.85      811.38     70.53 o 
   3   5   8        4.88        3.09     32.97 o 
   4   5   8      125.70      280.17    152.22 o 
   5   5   8     1284.78     1264.59    104.20 o 
   6   5   8      642.47      891.03     94.16 o 
   7   5   8       23.83       23.50    136.09 o 
   8   5   8        2.49       14.56     69.41 o 
   9   5   8       13.60        0.00     72.71 o 
  -9   6   8        5.84       24.10     44.61 o 
  -8   6   8        3.16        0.00     33.63 o 
  -7   6   8        9.38       42.31     27.19 o 
  -6   6   8        0.74       20.87     25.71 o 
  -5   6   8       18.54       36.14     23.04 o 
  -4   6   8       50.02       90.14     25.04 o 
  -3   6   8       25.88       58.14     33.20 o 
  -2   6   8      159.00      180.83     25.26 o 
  -1   6   8        0.04       37.87     79.71 o 
   0   6   8       91.03      109.13     53.17 o 
   1   6   8       91.61      122.23     62.44 o 
   2   6   8        1.31       11.88     20.42 o 
   3   6   8       10.83        0.00     22.91 o 
   4   6   8        2.65       35.87     45.00 o 
   5   6   8       36.32      102.70    173.33 o 
   6   6   8       64.39      112.61    138.45 o 
   7   6   8       34.83       37.80     42.74 o 
   8   6   8       25.58       18.94     73.25 o 
   9   6   8       20.11       25.73     81.06 o 
  -9   7   8       17.50       55.46     45.00 o 
  -8   7   8        8.67       16.33     37.56 o 
  -7   7   8       70.00       98.11     38.88 o 
  -6   7   8      221.30      225.27     50.41 o 
  -5   7   8      540.57      640.41     49.18 o 
  -4   7   8     1281.27     1491.10     56.06 o 
  -3   7   8     2717.60     3031.40     93.33 o 
  -2   7   8     2929.77     2949.41     90.41 o 
   0   7   8     1396.41     1539.82     71.46 o 
   1   7   8     1877.62     1673.38     49.51 o 
   2   7   8     1653.33     1859.22     55.95 o 
   3   7   8     2694.91     2811.76     68.00 o 
   4   7   8      578.16      623.89     58.20 o 
   5   7   8      364.55      419.97     49.49 o 
   6   7   8      484.06      599.75     79.79 o 
   7   7   8       78.18      134.03     54.44 o 
   8   7   8        0.46       34.15     81.23 o 
   9   7   8        6.51       47.56     85.71 o 
  -9   8   8       84.49      103.64     50.21 o 
  -8   8   8       74.90       82.84     43.26 o 
  -7   8   8      211.33      168.54     42.61 o 
  -6   8   8      228.04      351.70     44.34 o 
  -5   8   8      337.59      405.76     51.34 o 
  -4   8   8        1.15       21.97     23.13 o 
  -3   8   8       55.45       37.49     19.87 o 
  -2   8   8       29.70       32.49     21.18 o 
  -1   8   8       64.92      109.86     39.72 o 
   0   8   8       27.02       62.96     47.46 o 
   1   8   8       43.24      131.20     73.80 o 
   2   8   8      384.66      455.99     46.94 o 
   3   8   8      510.30      480.60     54.76 o 
   4   8   8      602.62      710.13     71.65 o 
   5   8   8     1800.38     1858.48    211.49 o 
   6   8   8     1595.18     1552.55    205.06 o 
   7   8   8      817.68      911.23    235.44 o 
   8   8   8      435.99      219.62    169.36 o 
   9   8   8      307.35      239.81    177.52 o 
  -9   9   8        7.30       19.05     46.33 o 
  -8   9   8       25.89       32.57     38.04 o 
  -7   9   8       69.22       57.77     36.03 o 
  -6   9   8       58.59       42.41     33.37 o 
  -5   9   8      124.62       94.02     28.61 o 
  -4   9   8      825.77      841.32     87.11 o 
  -3   9   8      291.19      268.78     41.00 o 
  -2   9   8      308.68      249.25     30.16 o 
  -1   9   8      540.01      622.30     60.18 o 
   0   9   8      485.13      643.88     64.54 o 
   1   9   8     1411.65     1365.10     50.12 o 
   2   9   8      885.84      962.78     43.71 o 
   3   9   8     1922.25     1814.75    262.04 o 
   4   9   8      865.30      870.70     71.16 o 
   5   9   8      930.99     1090.32    196.26 o 
   6   9   8      205.79      316.89    215.80 o 
   7   9   8        0.34       32.40    143.36 o 
   8   9   8        0.70       27.89     78.02 o 
   9   9   8        2.22       39.34     83.75 o 
  -9  10   8       22.66       11.52     43.61 o 
  -8  10   8       26.77       20.66     37.72 o 
  -7  10   8       19.39       37.29     43.57 o 
  -6  10   8       25.82       40.11     36.70 o 
  -5  10   8       70.12       93.59     33.96 o 
  -4  10   8        1.49       74.88     57.80 o 
  -3  10   8      121.03      156.07     31.73 o 
  -2  10   8        6.42        8.73     25.22 o 
  -1  10   8       21.25       10.37     17.95 o 
   0  10   8        1.85       36.03     34.47 o 
   1  10   8        4.69      108.24    253.19 o 
   2  10   8        3.14       78.57     90.97 o 
   3  10   8      160.45      220.72     39.43 o 
   4  10   8      242.76      426.08    119.58 o 
   5  10   8       49.58      156.52    123.92 o 
   6  10   8      157.77      120.23     35.00 o 
   7  10   8      174.80      125.76     92.34 o 
   8  10   8      169.80      170.06     97.10 o 
   9  10   8       61.58       73.94     94.38 o 
  -8  11   8      117.96      137.99     44.73 o 
  -7  11   8      188.82      107.16     51.61 o 
  -6  11   8      384.11      541.37     84.42 o 
  -5  11   8      600.14      885.09    230.26 o 
  -4  11   8     2111.28     2209.76    266.73 o 
  -3  11   8     1148.79     1196.59     98.33 o 
  -2  11   8     1581.95     1711.01    308.14 o 
  -1  11   8     1592.45     1655.30    218.99 o 
   0  11   8     1849.24     1901.37     63.03 o 
   1  11   8     1925.20     2291.96     69.04 o 
   2  11   8     1658.47     1695.23    202.99 o 
   3  11   8       80.40      111.61     27.90 o 
   4  11   8      566.78      661.79    141.88 o 
   5  11   8      576.61      634.90     88.39 o 
   6  11   8      205.68      226.92     58.35 o 
   7  11   8       81.49      147.46     90.04 o 
   8  11   8       26.61       16.15     81.64 o 
  -8  12   8       85.62      113.24     46.44 o 
  -7  12   8      172.45      118.85     54.67 o 
  -6  12   8      106.04       84.40     38.39 o 
  -5  12   8       64.80       76.70     36.75 o 
  -4  12   8      319.34      427.60     55.63 o 
  -3  12   8      547.15      485.69     67.26 o 
  -2  12   8      228.36      181.41     40.31 o 
  -1  12   8       39.88       32.12     20.51 o 
   0  12   8      233.72      241.28     41.83 o 
   1  12   8      417.41      381.72     43.43 o 
   2  12   8      269.19      309.09     33.78 o 
   3  12   8      954.15      924.92    154.28 o 
   4  12   8     1208.40     1169.66    235.09 o 
   5  12   8      684.77      877.42    102.98 o 
   6  12   8      755.91      715.48    185.80 o 
   7  12   8      310.01      209.17    110.98 o 
   8  12   8      266.74      210.39    170.04 o 
  -8  13   8        0.26       10.61     40.92 o 
  -7  13   8        0.65        8.12     83.55 o 
  -6  13   8       55.59       24.17     47.34 o 
  -5  13   8      125.68       55.77     55.56 o 
  -4  13   8       39.19       54.92     33.72 o 
  -3  13   8      149.53      149.24     45.09 o 
  -2  13   8      117.26       91.86     31.64 o 
  -1  13   8       91.96       97.63     25.09 o 
   0  13   8      306.68      276.20     38.59 o 
   1  13   8      222.59      286.90     36.77 o 
   2  13   8      212.85      219.31     34.04 o 
   3  13   8       11.25       37.77     38.39 o 
   4  13   8      216.89      263.19     57.35 o 
   5  13   8       13.84       32.81     83.81 o 
   6  13   8       12.08       70.54    117.21 o 
   7  13   8        4.22        0.00     74.02 o 
   8  13   8        0.51       14.28     82.17 o 
  -8  14   8        3.87       41.72    278.27 o 
  -7  14   8       60.40       71.87     71.38 o 
  -6  14   8       29.67       67.84     70.87 o 
  -5  14   8       32.86        0.00     32.33 o 
  -4  14   8       12.71        0.24     31.92 o 
  -3  14   8       12.04        0.00     34.94 o 
  -2  14   8       70.47       53.26     38.97 o 
  -1  14   8       39.89       52.60     24.16 o 
   0  14   8      167.33      171.26     31.44 o 
   1  14   8      309.85      305.87     51.29 o 
   2  14   8      584.77      570.42     89.11 o 
   3  14   8      189.71      149.62     59.17 o 
   4  14   8      111.07      140.70     44.64 o 
   5  14   8      114.46      153.22     42.39 o 
   6  14   8       85.72      143.36     49.86 o 
   7  14   8       81.37       64.29     88.55 o 
   8  14   8       56.39        0.00     90.25 o 
  -7  15   8      230.09      329.13     68.80 o 
  -6  15   8      386.72      417.24     60.42 o 
  -5  15   8      207.22      143.97     59.23 o 
  -4  15   8      405.29      337.93     95.04 o 
  -3  15   8      749.42      719.86    153.74 o 
  -2  15   8     1259.14     1251.73    233.25 o 
  -1  15   8     1159.95     1385.32    128.29 o 
   0  15   8     1082.46     1115.57    136.43 o 
   1  15   8     1300.22     1225.43    258.79 o 
   2  15   8     1447.57     1477.10    220.90 o 
   3  15   8     1274.95     1397.97    272.15 o 
   4  15   8      280.54      313.35     84.68 o 
   5  15   8      280.25      375.32     71.73 o 
   6  15   8      146.04       66.37     49.06 o 
   7  15   8       71.64       77.55     94.30 o 
  -7  16   8       54.82       39.21     39.23 o 
  -6  16   8      123.88      101.81     42.76 o 
  -5  16   8       15.30        0.00     31.99 o 
  -4  16   8       55.13       14.05     39.66 o 
  -3  16   8      192.16      117.52     46.51 o 
  -2  16   8       16.99       11.21     32.64 o 
  -1  16   8        0.48       17.11     27.86 o 
   0  16   8       12.32        9.57     24.78 o 
   1  16   8      371.10      367.97     52.29 o 
   2  16   8     1677.73     1624.68    319.29 o 
   3  16   8      891.92      924.98    162.67 o 
   4  16   8      834.20      623.85    163.53 o 
   5  16   8      621.74      556.61    169.06 o 
   6  16   8      418.06      389.23    149.42 o 
   7  16   8      414.33      172.46    108.96 o 
  -7  17   8        2.05        1.70     37.73 o 
  -6  17   8        3.55       16.10     37.76 o 
  -5  17   8       38.47       32.22     40.82 o 
  -4  17   8       45.48        0.00     40.27 o 
  -3  17   8       66.67       24.82     41.92 o 
  -2  17   8        8.67        0.00     36.39 o 
  -1  17   8       53.86       62.42     38.64 o 
   0  17   8       52.87       57.40     35.59 o 
   1  17   8        3.52        0.00     26.45 o 
   2  17   8        0.62       47.23     49.70 o 
   3  17   8        1.74       40.15     34.98 o 
   4  17   8        0.17        0.00     63.08 o 
   5  17   8       38.84       40.19     46.64 o 
   6  17   8        0.14        7.10     66.97 o 
   7  17   8        2.10       35.37     40.71 o 
  -6  18   8        5.87       39.58     51.31 o 
  -5  18   8       41.21       10.66     60.65 o 
  -4  18   8        5.67       43.64     45.51 o 
  -3  18   8        1.48       59.59     76.14 o 
  -2  18   8       83.88       78.77    109.50 o 
  -1  18   8      442.77      484.61     63.86 o 
   0  18   8      379.55      372.45     87.45 o 
   1  18   8      145.64      148.31     66.19 o 
   2  18   8       55.31       48.34     29.31 o 
   3  18   8      332.57      344.01     70.46 o 
   4  18   8      273.93      235.94     87.81 o 
   5  18   8      310.47      252.02    100.75 o 
   6  18   8      105.60      142.27    106.00 o 
  -6  19   8       92.24      102.37     49.97 o 
  -5  19   8      409.63      403.82     97.77 o 
  -4  19   8      427.81      329.68    108.69 o 
  -3  19   8      651.12      639.70    235.27 o 
  -2  19   8      661.75      609.35    224.40 o 
  -1  19   8      923.81      926.00    170.87 o 
   0  19   8     1060.23     1155.05    255.36 o 
   1  19   8     1074.19     1010.99    323.95 o 
   2  19   8      476.18      440.45    138.84 o 
   3  19   8      340.03      361.74     90.73 o 
   4  19   8      426.64      392.74    134.41 o 
   5  19   8      316.30      215.28     66.39 o 
   6  19   8      210.91      152.90     85.09 o 
  -6  20   8       79.12       60.22     53.64 o 
  -5  20   8      112.42       81.15     62.81 o 
  -4  20   8       89.50       95.36     51.91 o 
  -3  20   8       19.97       12.61     41.22 o 
  -2  20   8        1.03        0.00     42.20 o 
  -1  20   8        6.49        0.00     47.28 o 
   0  20   8        0.48       36.51     40.09 o 
   1  20   8        0.36        1.24     37.01 o 
   2  20   8       31.36      100.83     60.66 o 
   3  20   8      166.70      143.31     69.17 o 
   4  20   8       50.99       76.83     58.79 o 
   5  20   8      176.32      101.68     56.58 o 
  -5  21   8        0.83       36.52     57.41 o 
  -4  21   8       16.73        0.00     43.42 o 
  -3  21   8       48.63        6.94     47.66 o 
  -2  21   8       37.88       22.46     48.42 o 
  -1  21   8       22.76       19.42     51.01 o 
   0  21   8       23.67       21.18     41.98 o 
   1  21   8       66.97       84.43     44.90 o 
   2  21   8        0.33        0.00     48.53 o 
   3  21   8        4.29        0.00     48.58 o 
   4  21   8        0.09        0.00     64.56 o 
   5  21   8       10.77       38.47     67.95 o 
  -4  22   8        1.47       14.08     48.52 o 
  -3  22   8        0.11       31.30    115.78 o 
  -2  22   8       43.68       56.25    167.19 o 
  -1  22   8       25.41       58.40     72.61 o 
   0  22   8        0.48        0.00     41.57 o 
   1  22   8       20.10       15.60     42.00 o 
   2  22   8      140.30       80.16     63.41 o 
   3  22   8       66.10       56.95     60.43 o 
   4  22   8       87.03       45.26     55.48 o 
  -4  23   8      207.53      248.62     63.92 o 
  -3  23   8      328.13      271.90     83.62 o 
  -2  23   8      262.03      205.59     78.43 o 
  -1  23   8      184.59      222.70     72.09 o 
   0  23   8      157.17      167.55     57.72 o 
   1  23   8      226.17      205.35     56.91 o 
   2  23   8      376.98      325.17    113.48 o 
   3  23   8      185.41      150.43     71.38 o 
  -2  24   8       34.26        0.00     60.20 o 
  -1  24   8       21.82        0.00     53.62 o 
   0  24   8        3.14        0.00     38.50 o 
   1  24   8        0.16        0.00     40.15 o 
   2  24   8        3.34       41.27     63.44 o 
   0  25   8        0.55        0.00     38.94 o 
  -9   1   9        8.85       17.55     36.67 o 
  -8   1   9        8.29        0.00     27.65 o 
  -7   1   9        8.98       25.31     29.12 o 
  -6   1   9       30.70       46.11     24.55 o 
  -5   1   9        1.77       10.07     19.10 o 
  -4   1   9       43.13       63.60     20.57 o 
  -3   1   9      353.27      245.03     59.07 o 
  -2   1   9     1075.98      816.10    235.48 o 
  -1   1   9     1239.84     1294.48    165.61 o 
   0   1   9      864.46      882.02    101.33 o 
   1   1   9     1265.73     1286.10     40.91 o 
   2   1   9     1014.05     1139.85     63.54 o 
   3   1   9      580.30      650.44     46.17 o 
   4   1   9      153.08      169.40     29.09 o 
   5   1   9       22.84       55.15     46.08 o 
   6   1   9      124.15      175.77     95.63 o 
   7   1   9      109.35      187.34    367.07 o 
  -8   2   9      119.45      162.39     40.02 o 
  -7   2   9      261.03      221.57     50.64 o 
  -6   2   9      413.35      511.31     46.90 o 
  -5   2   9      610.23      725.51     59.94 o 
  -4   2   9      122.13      131.87     23.50 o 
  -3   2   9      184.29      108.60     31.33 o 
  -2   2   9       12.53       63.18     48.21 o 
  -1   2   9       23.34       53.95     59.84 o 
   0   2   9       22.28       40.11     17.51 o 
   1   2   9      179.70      186.44     37.53 o 
   2   2   9      265.89      289.95     27.32 o 
   3   2   9      572.59      530.93     32.52 o 
   4   2   9      198.88      268.49     33.76 o 
   5   2   9      744.91      733.10    212.64 o 
   6   2   9     1752.72       99.23    246.63 o 
   7   2   9     1241.23     1339.36    733.21 o 
   8   2   9      601.74        0.00    350.51 o 
  -8   3   9       16.86       17.04     30.25 o 
  -7   3   9       24.37       28.38     29.25 o 
  -6   3   9       61.07       76.68     25.69 o 
  -5   3   9      392.24      441.38     44.48 o 
  -4   3   9      453.66      500.60     35.86 o 
  -3   3   9      546.97      566.57     66.70 o 
  -2   3   9     1036.31     1061.94    182.32 o 
  -1   3   9     1711.38     1540.91    243.33 o 
   0   3   9      987.25      723.63    187.90 o 
   1   3   9     1063.88     1047.85     60.21 o 
   2   3   9      782.38      948.23     44.18 o 
   3   3   9      286.92      267.52     25.98 o 
   4   3   9      734.60      721.77     89.49 o 
   5   3   9      579.21      672.28    117.67 o 
   6   3   9      235.57      254.96    177.74 o 
   7   3   9       44.32       63.92    223.10 o 
   8   3   9       54.44      198.50    392.93 o 
  -8   4   9        4.69        6.37     28.68 o 
  -7   4   9       11.40        3.80     28.41 o 
  -6   4   9       14.33       24.78     27.42 o 
  -5   4   9      116.63       94.16     26.93 o 
  -4   4   9       80.85       97.62     24.54 o 
  -3   4   9     2076.15      683.50    222.38 o 
  -2   4   9      704.57      783.88     91.68 o 
  -1   4   9      285.16      246.01     41.07 o 
   0   4   9       17.91       34.08     44.18 o 
   1   4   9      101.13      126.19     43.96 o 
   2   4   9        2.44       24.24     52.42 o 
   3   4   9        0.19        1.66     42.35 o 
   4   4   9        8.04       64.60    120.58 o 
   5   4   9       26.43       97.18     89.37 o 
   6   4   9      263.66      167.77    202.13 o 
   7   4   9      156.46      185.04    158.04 o 
   8   4   9       39.52       45.62     78.06 o 
  -8   5   9        6.03       29.43     34.12 o 
  -7   5   9       40.17       23.51     34.47 o 
  -6   5   9      171.26      156.73     55.10 o 
  -5   5   9      185.06      172.47     55.59 o 
  -4   5   9      268.01      298.43     51.14 o 
  -3   5   9      266.30      301.21     88.63 o 
  -2   5   9     1242.88     1230.15    112.33 o 
  -1   5   9     1449.32     1487.14    417.34 o 
   0   5   9     1060.50     1074.99    114.78 o 
   1   5   9      987.05     1178.66     49.16 o 
   2   5   9     1484.97     1552.81     50.64 o 
   3   5   9     1211.77     1212.61     91.42 o 
   4   5   9      321.80      356.38     56.89 o 
   5   5   9      399.06      479.15     89.41 o 
   6   5   9       70.28       38.87    135.46 o 
   7   5   9       23.35       62.86     93.18 o 
   8   5   9        1.81        0.00     76.63 o 
  -8   6   9      144.34       77.65     39.14 o 
  -7   6   9      171.50      135.30     43.57 o 
  -6   6   9      277.68      289.45     81.13 o 
  -5   6   9       79.56      127.79     39.38 o 
  -4   6   9      168.07      213.37     61.57 o 
  -3   6   9      878.48     1099.38     86.62 o 
  -2   6   9      264.77      336.53     69.60 o 
  -1   6   9        2.86       11.86     30.91 o 
   0   6   9        7.28       28.84     33.62 o 
   1   6   9       22.20       38.53     26.23 o 
   2   6   9      285.84      273.82     31.34 o 
   3   6   9      280.38      425.48     93.91 o 
   4   6   9      937.23      729.25    117.45 o 
   5   6   9      564.61      655.43     81.41 o 
   6   6   9      266.51      240.41     43.38 o 
   7   6   9      398.58      308.68    139.43 o 
   8   6   9      340.14      237.51    117.18 o 
  -8   7   9        9.10       14.30     36.37 o 
  -7   7   9       22.68       38.04     35.78 o 
  -6   7   9      143.51      109.51     42.66 o 
  -5   7   9      550.77      559.55    130.61 o 
  -4   7   9      626.24      745.32    116.95 o 
  -3   7   9     1053.31     1126.06    108.25 o 
  -2   7   9      744.19      722.67     83.53 o 
  -1   7   9      482.80      406.26     79.49 o 
   0   7   9     1047.98      751.06    221.86 o 
   1   7   9      450.00      481.19     53.63 o 
   2   7   9      213.46      186.02     27.37 o 
   3   7   9      342.84      403.30     44.04 o 
   4   7   9      288.30      406.06     94.40 o 
   5   7   9      593.39      692.23    109.04 o 
   6   7   9      245.20      205.99     44.82 o 
   7   7   9       67.43       13.15     77.78 o 
   8   7   9        3.60       10.32     79.33 o 
  -8   8   9        0.23        0.00     35.19 o 
  -7   8   9       21.02        0.00     34.48 o 
  -6   8   9       22.69       31.74     33.21 o 
  -5   8   9        1.97       21.71     32.66 o 
  -4   8   9       33.88       25.39     31.02 o 
  -3   8   9       83.90      104.25     26.80 o 
  -2   8   9       86.58      128.51     54.20 o 
  -1   8   9        7.70       21.24     42.16 o 
   0   8   9      201.77      284.52     72.33 o 
   1   8   9      518.54      572.08     44.40 o 
   2   8   9      120.29      169.60     43.33 o 
   3   8   9      251.42      230.58     46.29 o 
   4   8   9       88.03       98.68     92.82 o 
   5   8   9       10.11       70.01    143.84 o 
   6   8   9        3.25       10.01     83.04 o 
   7   8   9        0.95       19.33     80.85 o 
   8   8   9        4.20        0.00     81.13 o 
  -8   9   9       31.78       22.59     36.52 o 
  -7   9   9       52.83       54.16     38.36 o 
  -6   9   9      180.82      163.12     46.91 o 
  -5   9   9      494.05      533.36    121.85 o 
  -4   9   9      334.96      326.67     77.83 o 
  -3   9   9     1022.77      909.12    289.63 o 
  -2   9   9     2076.09     1930.24    339.48 o 
  -1   9   9     1867.22     1694.54    850.89 o 
   0   9   9     1330.97     1398.06    125.41 o 
   1   9   9     2037.06     2204.88     71.30 o 
   2   9   9     3106.06     3473.41    134.52 o 
   3   9   9     1645.61     1595.96    347.50 o 
   4   9   9     1322.97     1324.35    186.67 o 
   5   9   9      331.78      415.96    104.16 o 
   6   9   9      198.55      176.46     54.87 o 
   7   9   9      144.98      135.95     96.13 o 
   8   9   9       64.04       53.70     87.97 o 
  -8  10   9      127.05      109.02     49.38 o 
  -7  10   9      113.98      125.92     46.53 o 
  -6  10   9      148.15      131.19     62.45 o 
  -5  10   9       56.10       90.23     39.58 o 
  -4  10   9       55.12      107.95     39.46 o 
  -3  10   9      341.02      503.96     62.85 o 
  -2  10   9       98.47      120.30     51.17 o 
  -1  10   9       36.11       72.88     35.10 o 
   0  10   9       21.68       51.55     73.34 o 
   1  10   9      160.70      186.69     32.97 o 
   2  10   9      520.39      540.13     63.13 o 
   3  10   9     1146.94     1058.33    155.50 o 
   4  10   9      875.53     1043.11    110.82 o 
   5  10   9      780.53      901.12    218.35 o 
   6  10   9      499.36      430.24    107.89 o 
   7  10   9      298.25      158.50    107.03 o 
   8  10   9      211.92      122.15    109.27 o 
  -7  11   9        3.60        0.00     36.06 o 
  -6  11   9       14.24        5.42     36.53 o 
  -5  11   9        7.28       29.41     36.64 o 
  -4  11   9      307.05      235.33     56.42 o 
  -3  11   9      492.23      598.56     74.62 o 
  -2  11   9       81.46       77.76     40.48 o 
  -1  11   9      149.16       64.81     31.06 o 
   0  11   9      820.17      673.68    145.04 o 
   1  11   9     1105.41     1196.79     59.54 o 
   2  11   9      959.99     1045.57    141.24 o 
   3  11   9      155.01      176.19    103.88 o 
   4  11   9      135.42      126.36     92.71 o 
   5  11   9      132.95      181.72     57.44 o 
   6  11   9      144.99      104.62     59.77 o 
   7  11   9        6.47       33.33     82.75 o 
  -7  12   9        3.20       28.44     37.01 o 
  -6  12   9        8.71       10.95     36.21 o 
  -5  12   9        0.88       27.86     35.50 o 
  -4  12   9        0.01       22.71     47.70 o 
  -3  12   9      186.51      190.40     66.11 o 
  -2  12   9       68.56       64.19     49.39 o 
  -1  12   9       11.08       29.85     28.52 o 
   0  12   9       59.90      100.54     40.97 o 
   1  12   9        1.84       59.40     87.18 o 
   2  12   9       10.98       26.53     58.05 o 
   3  12   9       38.05       53.16     51.97 o 
   4  12   9       71.30       77.15     66.56 o 
   5  12   9       96.66      147.91     56.62 o 
   6  12   9       32.30       81.29     48.60 o 
   7  12   9       43.91      105.12    100.92 o 
  -7  13   9       73.54       72.34     40.12 o 
  -6  13   9      198.39      163.77     62.94 o 
  -5  13   9      513.78      474.97     93.21 o 
  -4  13   9      697.96      779.44    125.66 o 
  -3  13   9     1136.89     1341.76    206.48 o 
  -2  13   9      776.93      943.19    163.88 o 
  -1  13   9      889.65      733.26    238.21 o 
   0  13   9     1130.64     1254.61    199.83 o 
   1  13   9      879.41      816.93    147.03 o 
   2  13   9      224.40      310.91     61.73 o 
   3  13   9      315.28      326.59     79.92 o 
   4  13   9      336.42      296.74     72.98 o 
   5  13   9      444.27      399.69     77.76 o 
   6  13   9      447.69      376.61    125.73 o 
   7  13   9      190.49       81.04    151.49 o 
  -7  14   9      165.84      116.38     47.57 o 
  -6  14   9      193.32      166.05     70.32 o 
  -5  14   9      211.46      202.57     54.15 o 
  -4  14   9      184.93      137.81     51.67 o 
  -3  14   9       35.52       22.21     38.93 o 
  -2  14   9        2.26        9.24     33.68 o 
  -1  14   9       38.03       18.46     39.26 o 
   0  14   9      142.09      186.71     70.50 o 
   1  14   9       85.72       76.85     35.87 o 
   2  14   9        3.91       35.51     52.61 o 
   3  14   9      165.34      166.97     65.86 o 
   4  14   9      163.75      149.75     61.17 o 
   5  14   9      328.69      340.92     84.03 o 
   6  14   9      570.65      439.57    129.80 o 
   7  14   9      629.52      543.11    390.72 o 
  -6  15   9        0.00       41.95     40.53 o 
  -5  15   9        0.64        7.98     34.93 o 
  -4  15   9       28.39       18.75     40.54 o 
  -3  15   9        0.42       11.22     40.44 o 
  -2  15   9        0.34        0.00     35.59 o 
  -1  15   9       72.59       45.13     40.83 o 
   0  15   9        4.17       19.22     37.77 o 
   1  15   9        9.64       22.62     41.30 o 
   2  15   9       12.17       29.26     51.93 o 
   3  15   9        0.20        0.00     44.40 o 
   4  15   9        0.82        0.00     41.63 o 
   5  15   9       26.85       24.81     48.90 o 
   6  15   9        5.35       38.37     69.40 o 
  -6  16   9       13.42        9.37     37.95 o 
  -5  16   9        0.86       26.77     55.53 o 
  -4  16   9        0.73        0.00     40.97 o 
  -3  16   9        4.42       21.11     42.20 o 
  -2  16   9        7.76        7.48     34.98 o 
  -1  16   9        4.65        5.23     47.56 o 
   0  16   9       21.43       53.72     53.16 o 
   1  16   9        2.31       50.36     38.49 o 
   2  16   9       19.65       61.28     53.78 o 
   3  16   9       19.22       44.57     48.64 o 
   4  16   9       96.12       70.88     55.65 o 
   5  16   9       95.81       91.39     54.28 o 
   6  16   9       42.12       38.07     43.87 o 
  -5  17   9      125.49       87.97     51.20 o 
  -4  17   9      385.65      310.88    159.95 o 
  -3  17   9      499.58      415.44    120.03 o 
  -2  17   9      601.65      690.97    137.68 o 
  -1  17   9      865.75      985.20    193.01 o 
   0  17   9      978.12      871.17    199.76 o 
   1  17   9      716.70      861.95    273.15 o 
   2  17   9      878.05      854.75    252.01 o 
   3  17   9      390.51      322.98    132.05 o 
   4  17   9      287.74      205.89     71.06 o 
   5  17   9      316.20      272.81    107.24 o 
  -5  18   9      123.56       95.59     52.99 o 
  -4  18   9      106.88       84.28     51.71 o 
  -3  18   9       89.44       67.72     48.30 o 
  -2  18   9      151.78      146.90     53.56 o 
  -1  18   9       52.29       65.88     96.73 o 
   0  18   9        1.76       38.64     57.22 o 
   1  18   9       13.13        0.00     46.58 o 
   2  18   9       41.08       63.69     67.92 o 
   3  18   9        8.64       39.58     53.79 o 
   4  18   9       32.33       36.85     52.61 o 
   5  18   9      151.18      154.96     64.77 o 
  -4  19   9        5.76       20.54     45.44 o 
  -3  19   9        0.02        0.00     42.33 o 
  -2  19   9       96.69       71.19     49.91 o 
  -1  19   9       84.49       57.00     97.31 o 
   0  19   9       59.07       52.91     62.60 o 
   1  19   9       25.58        0.00     50.82 o 
   2  19   9       29.63       12.80     53.00 o 
   3  19   9        0.29        0.11     49.25 o 
   4  19   9        0.46       22.65     54.69 o 
  -4  20   9        9.44        9.96     47.55 o 
  -3  20   9        0.13        0.00     42.27 o 
  -2  20   9        1.65        0.00     44.64 o 
  -1  20   9        7.40       20.04     51.93 o 
   0  20   9        0.57       48.46     57.69 o 
   1  20   9        7.51       39.44     56.52 o 
   2  20   9       32.69       26.62     57.92 o 
   3  20   9       33.23        0.00     48.27 o 
   4  20   9       21.17       32.53     54.26 o 
  -3  21   9       99.85       42.33     51.25 o 
  -2  21   9      269.07      234.66     87.41 o 
  -1  21   9      425.37      481.64    200.69 o 
   0  21   9      259.72      280.07     93.66 o 
   1  21   9      342.51      256.94     86.98 o 
   2  21   9      350.42      289.35     90.52 o 
   3  21   9      267.90      324.81     93.13 o 
  -2  22   9        7.14        0.00     50.03 o 
  -1  22   9       12.71       29.11     56.23 o 
   0  22   9        5.32       27.60     63.68 o 
   1  22   9        1.15        0.00     55.96 o 
   2  22   9       17.74       20.69     59.33 o 
  -7   0  10      192.17      111.65     49.75 o 
  -6   0  10      376.10      294.59    116.27 o 
  -5   0  10      336.86      548.06    126.77 o 
  -4   0  10      135.75      164.78     54.38 o 
  -3   0  10      515.55      652.41     85.84 o 
  -2   0  10      597.83      844.25     79.57 o 
  -1   0  10       44.21       76.04    108.78 o 
   0   0  10      103.11      155.10     53.19 o 
   1   0  10       68.41      113.04     48.39 o 
   2   0  10      139.94      100.74     79.55 o 
   3   0  10      326.04      423.81     77.37 o 
   4   0  10     1033.41      949.67    262.42 o 
   5   0  10      827.38      151.23    349.27 o 
   6   0  10      472.96       79.41    335.52 o 
   7   0  10      372.90       24.74    369.76 o 
  -7   1  10       28.12        7.94     30.19 o 
  -6   1  10       40.19       13.08     29.74 o 
  -5   1  10       71.63      101.52     38.76 o 
  -4   1  10      121.83       48.39     33.44 o 
  -3   1  10      447.76      464.30     76.41 o 
  -2   1  10      867.56      992.61     92.81 o 
  -1   1  10      783.29      810.30    196.16 o 
   0   1  10      479.45      413.25     49.27 o 
   1   1  10      646.74      760.41    107.67 o 
   2   1  10      571.26      588.35     59.34 o 
   3   1  10      534.67      590.21     84.14 o 
   4   1  10      416.87      505.88     72.02 o 
   5   1  10      454.04      431.92    110.84 o 
   6   1  10      329.76      174.66    271.60 o 
   7   1  10      226.73      113.27    378.88 o 
  -7   2  10        0.43       10.54     30.13 o 
  -6   2  10       13.76       11.31     29.08 o 
  -5   2  10        0.79        8.70     41.98 o 
  -4   2  10        7.02       18.66     31.75 o 
  -3   2  10       72.49       89.32     34.77 o 
  -2   2  10       68.98      102.83     70.67 o 
  -1   2  10       18.81       48.08     62.98 o 
   0   2  10       10.36       27.34     56.15 o 
   1   2  10       42.78       80.06    132.50 o 
   2   2  10        9.15       88.41    112.58 o 
   3   2  10        1.29       23.39     75.93 o 
   4   2  10       58.73       29.71     31.49 o 
   5   2  10        0.09       35.49     69.28 o 
   6   2  10       22.26       57.18     79.38 o 
   7   2  10       42.90      379.87    403.21 o 
  -7   3  10       44.89       17.59     31.43 o 
  -6   3  10       61.71       61.51     32.17 o 
  -5   3  10       46.02       53.72     50.88 o 
  -4   3  10       26.94       72.96     36.36 o 
  -3   3  10      234.17      165.04     58.92 o 
  -2   3  10      904.89      997.85    167.86 o 
  -1   3  10      689.35      623.88    107.08 o 
   0   3  10      557.11      723.43    125.88 o 
   1   3  10      380.67      396.76     53.94 o 
   2   3  10     1326.32     1451.00     66.10 o 
   3   3  10     1006.68     1094.82    216.10 o 
   4   3  10      360.75      315.42     75.59 o 
   5   3  10      205.86      188.97     69.13 o 
   6   3  10      335.86      360.74    251.54 o 
   7   3  10      248.06      237.83    400.95 o 
  -7   4  10      173.96      174.19     48.46 o 
  -6   4  10      297.59      211.09     69.97 o 
  -5   4  10      347.29      305.12     97.03 o 
  -4   4  10      226.68      185.79     45.72 o 
  -3   4  10       34.55       60.89     36.02 o 
  -2   4  10        0.53       32.25     46.26 o 
  -1   4  10       18.26       61.15     64.31 o 
   0   4  10       17.84       85.39     80.80 o 
   1   4  10       63.99       41.95     54.22 o 
   2   4  10      146.93      301.74    298.59 o 
   3   4  10      252.40      283.23    136.75 o 
   4   4  10       81.72       51.50     69.50 o 
   5   4  10      215.84      251.31     63.71 o 
   6   4  10      473.88      635.27    212.03 o 
   7   4  10      525.16      652.35    420.39 o 
  -7   5  10        0.76       25.27     30.10 o 
  -6   5  10       14.43        9.45     35.87 o 
  -5   5  10       46.23       31.21     35.81 o 
  -4   5  10       97.41       96.48     52.38 o 
  -3   5  10      104.37       84.43     39.07 o 
  -2   5  10      134.10      125.60     36.89 o 
  -1   5  10      198.82      165.51     35.91 o 
   0   5  10      440.53      412.38     62.36 o 
   1   5  10      480.05      420.29     43.01 o 
   2   5  10      626.15      718.85    113.10 o 
   3   5  10      399.52      373.93     59.85 o 
   4   5  10      205.30      148.03     57.61 o 
   5   5  10      138.73      181.34     56.86 o 
   6   5  10       91.45       92.80     60.35 o 
   7   5  10       45.98      124.38     97.92 o 
  -7   6  10        0.37        0.00     33.01 o 
  -6   6  10        1.68        0.00     34.18 o 
  -5   6  10        1.30        0.00     32.22 o 
  -4   6  10       10.81       14.56     43.25 o 
  -3   6  10        6.99       40.86     34.46 o 
  -2   6  10       15.04       62.49     36.38 o 
  -1   6  10       19.00       24.68     38.85 o 
   0   6  10       39.90      115.87     55.53 o 
   1   6  10       87.54      175.40    162.97 o 
   2   6  10       10.17      699.46    339.34 o 
   3   6  10       60.68      120.81     78.39 o 
   4   6  10      110.72      156.06     55.52 o 
   5   6  10       51.16       12.67     41.58 o 
   6   6  10       34.60       31.16     34.81 o 
   7   6  10       15.57       60.85     86.67 o 
  -7   7  10       22.90        0.00     36.76 o 
  -6   7  10       88.29       94.19     43.00 o 
  -5   7  10      158.74      144.12     48.05 o 
  -4   7  10      143.14       76.11     52.00 o 
  -3   7  10      439.93      156.10     67.86 o 
  -2   7  10      641.36      674.46    166.96 o 
  -1   7  10      772.11      304.97    126.68 o 
   0   7  10      998.79     1101.73    154.76 o 
   1   7  10     2538.08     2706.81    231.62 o 
   2   7  10     1991.08     2041.75    137.53 o 
   3   7  10     1129.70     1116.73    296.04 o 
   4   7  10      735.27      697.78    221.31 o 
   5   7  10      245.43      278.58    123.99 o 
   6   7  10      130.85       85.32    112.21 o 
   7   7  10       82.77      141.06    101.52 o 
  -7   8  10      143.90       87.22     47.82 o 
  -6   8  10      166.16      121.15     53.21 o 
  -5   8  10      129.58      168.84     47.16 o 
  -4   8  10      189.68      140.26     59.40 o 
  -3   8  10       86.26       60.35     48.34 o 
  -2   8  10       73.02      129.73     43.70 o 
  -1   8  10       29.38       73.73     42.76 o 
   0   8  10      170.93      186.04     51.64 o 
   1   8  10      170.34      319.34     77.44 o 
   2   8  10       23.26       64.68     53.34 o 
   3   8  10      143.21      222.58    133.33 o 
   4   8  10      200.54      268.99    186.99 o 
   5   8  10      135.21      123.63     57.53 o 
   6   8  10      248.51      160.35     55.02 o 
   7   8  10      363.92      216.89    142.82 o 
  -6   9  10        0.79        0.58     36.90 o 
  -5   9  10       53.73       67.07     40.60 o 
  -4   9  10      323.00      202.76     66.58 o 
  -3   9  10      215.91      115.24     54.65 o 
  -2   9  10       99.80      112.04     36.33 o 
  -1   9  10      661.05      396.02    102.43 o 
   0   9  10      855.93      814.66    260.33 o 
   1   9  10     1059.82     1194.45    231.11 o 
   2   9  10      395.55      400.80     89.47 o 
   3   9  10      144.46      230.47     69.86 o 
   4   9  10      142.24      156.74     60.47 o 
   5   9  10      172.68       86.42     51.75 o 
   6   9  10       63.00       73.43     40.03 o 
  -6  10  10       20.94        7.00     38.51 o 
  -5  10  10        6.65        0.00     36.00 o 
  -4  10  10       11.67       32.39     49.99 o 
  -3  10  10       10.69       15.87     43.73 o 
  -2  10  10       53.15       67.87     47.30 o 
  -1  10  10       14.25       81.53     49.44 o 
   0  10  10       49.99      110.93     86.74 o 
   1  10  10       55.23      179.44    200.27 o 
   2  10  10       83.90      136.22     77.29 o 
   3  10  10       30.94        7.28     55.44 o 
   4  10  10       62.22      153.01     93.09 o 
   5  10  10       47.56       67.97     54.81 o 
   6  10  10       59.64       23.74     62.85 o 
  -6  11  10       98.88      131.96     47.79 o 
  -5  11  10      249.40      179.43     50.94 o 
  -4  11  10      403.26      193.41    141.65 o 
  -3  11  10      319.78      262.18     65.38 o 
  -2  11  10      436.35      281.22     89.04 o 
  -1  11  10      901.44      908.18    307.58 o 
   0  11  10      950.54      791.29    245.76 o 
   1  11  10      475.63      383.35     78.89 o 
   2  11  10      664.77      782.93    237.91 o 
   3  11  10      598.83      652.41    185.12 o 
   4  11  10      481.85      407.53    160.39 o 
   5  11  10      555.06      433.09     85.38 o 
   6  11  10      267.61      253.60     62.15 o 
  -6  12  10      207.05      142.02     65.73 o 
  -5  12  10      245.49      211.31     52.70 o 
  -4  12  10      147.16      131.70     46.00 o 
  -3  12  10      275.91      200.07    101.00 o 
  -2  12  10      333.57      250.96     91.40 o 
  -1  12  10      120.82      130.02     46.99 o 
   0  12  10      176.65      199.81     52.32 o 
   1  12  10      110.28      117.64     58.57 o 
   2  12  10        6.74       68.63    107.61 o 
   3  12  10       24.38      111.76     86.38 o 
   4  12  10       44.77       27.85     49.38 o 
   5  12  10       86.38       57.18     52.24 o 
   6  12  10      168.94      152.29     70.72 o 
  -5  13  10        7.47        0.00     37.41 o 
  -4  13  10        0.11        0.00     43.11 o 
  -3  13  10       12.93        0.00     59.87 o 
  -2  13  10      154.14       60.76     54.61 o 
  -1  13  10      181.93      197.42     54.27 o 
   0  13  10      138.10      127.50     50.99 o 
   1  13  10       28.27       35.23     51.49 o 
   2  13  10       86.09       91.47     60.38 o 
   3  13  10       14.66       11.97     46.55 o 
   4  13  10        0.46       25.86     49.96 o 
   5  13  10        7.89       48.70     46.37 o 
  -5  14  10       28.18       40.92     50.51 o 
  -4  14  10       25.18       36.06     44.22 o 
  -3  14  10       76.60       27.10     64.15 o 
  -2  14  10      116.28      122.03     60.92 o 
  -1  14  10        6.45       31.90     42.21 o 
   0  14  10       53.81       53.21     41.78 o 
   1  14  10        2.69        7.21     48.72 o 
   2  14  10       13.95        1.20     47.78 o 
   3  14  10       27.56        2.59     57.67 o 
   4  14  10       12.02        0.00     45.96 o 
   5  14  10       28.44       23.49     46.29 o 
  -5  15  10       70.91       46.17     51.18 o 
  -4  15  10      155.45      159.02     54.64 o 
  -3  15  10      201.44      196.93     82.62 o 
  -2  15  10      475.45      288.60    111.26 o 
  -1  15  10      719.10      433.05    164.56 o 
   0  15  10      487.42      529.22    154.47 o 
   1  15  10      387.08      412.56    129.46 o 
   2  15  10      258.24      255.33     78.64 o 
   3  15  10      288.74      323.36    125.41 o 
   4  15  10      143.27       76.86     58.27 o 
   5  15  10      151.54      160.33     85.08 o 
  -4  16  10      113.08       83.22     53.22 o 
  -3  16  10      146.90      149.88     80.56 o 
  -2  16  10       58.46       21.03     53.29 o 
  -1  16  10        0.23       57.47     75.37 o 
   0  16  10       51.66      125.48     64.24 o 
   1  16  10        4.17       33.96     53.06 o 
   2  16  10        3.80        4.56     50.15 o 
   3  16  10       23.98       12.39     50.20 o 
   4  16  10       79.94       54.73     59.76 o 
  -4  17  10        1.01        0.00     43.05 o 
  -3  17  10        1.53       14.72     69.29 o 
  -2  17  10        1.44        0.00     46.50 o 
  -1  17  10       13.83       47.70     78.39 o 
   0  17  10       21.46       49.86     61.09 o 
   1  17  10       76.17       64.70     59.49 o 
   2  17  10       20.63        0.00     53.84 o 
   3  17  10       19.06        0.00     52.92 o 
  -3  18  10        6.86        0.00     67.14 o 
  -2  18  10       16.22        3.95     68.94 o 
  -1  18  10        0.15       16.89     75.72 o 
   0  18  10        4.91        0.00     52.85 o 
   1  18  10        0.68       12.78     68.52 o 
   2  18  10        1.97       25.11     56.41 o 
   3  18  10       20.34       18.66     55.67 o 
  -2  19  10      289.75      138.35     92.13 o 
  -1  19  10      399.36      253.90    122.14 o 
   0  19  10      377.74      387.23    111.39 o 
   1  19  10      383.53      292.77    104.31 o 
   2  19  10      424.05      352.18    170.97 o 
  -6   1  11       31.38       42.21     49.60 o 
  -5   1  11      130.16      128.73     59.10 o 
  -4   1  11       96.57       71.51     56.29 o 
  -3   1  11      168.78      139.68     76.85 o 
  -2   1  11      298.99      304.33     68.50 o 
  -1   1  11      168.11      161.70     44.40 o 
   0   1  11       90.65       86.33     41.79 o 
   1   1  11      502.73      553.92    115.08 o 
   2   1  11     1033.34     1190.04    145.46 o 
   3   1  11      689.67      699.00    106.51 o 
   4   1  11      498.17      428.10     95.31 o 
   5   1  11      342.47      145.38    119.86 o 
   6   1  11      229.60       65.63    270.90 o 
  -6   2  11      269.72      150.16     59.00 o 
  -5   2  11      241.02      132.91     60.18 o 
  -4   2  11      237.09      186.05     61.45 o 
  -3   2  11      369.74      288.80     79.80 o 
  -2   2  11      342.72      293.49     94.74 o 
  -1   2  11       92.48       99.01     39.03 o 
   0   2  11       27.78        7.67     34.19 o 
   1   2  11        3.00       54.29     49.97 o 
   2   2  11        0.54       81.14     91.13 o 
   3   2  11       62.79      115.84     54.17 o 
   4   2  11      187.07      195.40     48.33 o 
   5   2  11      143.33      121.11     51.54 o 
   6   2  11      138.54        0.00    350.33 o 
  -6   3  11        5.57       14.18     51.85 o 
  -5   3  11       15.55       29.01     46.23 o 
  -4   3  11       83.30       72.09     53.49 o 
  -3   3  11      211.52      169.63     59.26 o 
  -2   3  11      280.58      305.85     70.30 o 
  -1   3  11      463.63      319.47     90.38 o 
   0   3  11      564.02      533.82    118.51 o 
   1   3  11      356.17      370.72     72.27 o 
   2   3  11      552.95      500.65    100.72 o 
   3   3  11      362.03      381.44     80.31 o 
   4   3  11      266.50      236.92     63.74 o 
   5   3  11      239.15      182.94     65.16 o 
   6   3  11      319.57      209.29    389.41 o 
  -6   4  11        3.04        0.00     50.22 o 
  -5   4  11       19.21        0.00     44.44 o 
  -4   4  11       21.87        5.24     43.24 o 
  -3   4  11       10.18       43.48     53.61 o 
  -2   4  11       80.45       92.62     67.07 o 
  -1   4  11      156.23      179.07     45.21 o 
   0   4  11       26.79       92.80     82.13 o 
   1   4  11        0.19       26.94     51.00 o 
   2   4  11       30.89       43.73     92.90 o 
   3   4  11       19.08       57.75     37.92 o 
   4   4  11       36.22       17.16     48.59 o 
   5   4  11       56.82       28.17     48.01 o 
   6   4  11       11.78        0.00     92.32 o 
  -5   5  11      114.76      115.20     56.83 o 
  -4   5  11      189.56      111.21     55.23 o 
  -3   5  11      303.17      200.48     72.59 o 
  -2   5  11      479.82      421.92    103.18 o 
  -1   5  11      374.40      347.53     55.15 o 
   0   5  11      327.90      335.10     93.37 o 
   1   5  11      729.84      621.71    164.95 o 
   2   5  11      576.18      640.38    152.71 o 
   3   5  11      673.72      617.96    162.75 o 
   4   5  11      361.07      280.53     75.89 o 
   5   5  11      322.69      295.83    131.90 o 
  -5   6  11      255.79      170.68     97.23 o 
  -4   6  11      150.49       67.39     52.09 o 
  -3   6  11      107.00       82.52     53.87 o 
  -2   6  11      271.64      246.83     89.47 o 
  -1   6  11      240.30      263.48     63.75 o 
   0   6  11       32.13       62.70     52.41 o 
   1   6  11      109.70      207.72    215.83 o 
   2   6  11       19.95       49.56    151.78 o 
   3   6  11       29.26       71.50     58.60 o 
   4   6  11       48.26       93.69     98.49 o 
   5   6  11      116.10       52.53     53.84 o 
  -5   7  11        9.49        0.00     49.33 o 
  -4   7  11        3.82        3.86     46.01 o 
  -3   7  11        0.90       21.13     47.19 o 
  -2   7  11       47.81       60.97     41.90 o 
  -1   7  11      193.79      216.40     66.16 o 
   0   7  11      215.86      192.98     54.46 o 
   1   7  11      163.38      193.59     56.98 o 
   2   7  11      113.26      142.31     54.46 o 
   3   7  11      283.14      207.14     56.26 o 
   4   7  11       57.77       47.37     50.60 o 
   5   7  11        9.55       13.28     44.11 o 
  -5   8  11       24.28       27.47     51.76 o 
  -4   8  11        0.55       34.37     51.30 o 
  -3   8  11        5.46       10.55     44.55 o 
  -2   8  11       62.14       52.11     41.30 o 
  -1   8  11        0.25       15.99     37.50 o 
   0   8  11       43.67       87.31     48.35 o 
   1   8  11       39.77       34.61     39.94 o 
   2   8  11        1.95       17.11     36.50 o 
   3   8  11        4.31       22.62     70.55 o 
   4   8  11        7.09        0.00     46.43 o 
   5   8  11        5.85        6.59     47.02 o 
  -5   9  11       37.50       30.10     55.58 o 
  -4   9  11       65.16       67.85     55.28 o 
  -3   9  11      136.74       58.36     53.09 o 
  -2   9  11      454.15      225.04     94.92 o 
  -1   9  11      985.52      683.09    258.44 o 
   0   9  11     1012.70      960.01    176.11 o 
   1   9  11      465.65      412.88    109.81 o 
   2   9  11      585.80      469.20    164.15 o 
   3   9  11      418.32      596.04    146.15 o 
   4   9  11      311.20      267.20     94.13 o 
   5   9  11      177.67       93.06     73.58 o 
  -4  10  11      268.43      179.30     64.16 o 
  -3  10  11      112.01        6.12     66.29 o 
  -2  10  11        0.51       37.56     58.56 o 
  -1  10  11       21.08       60.69    113.13 o 
   0  10  11       15.07      107.89    171.40 o 
   1  10  11       16.98       72.51     85.91 o 
   2  10  11        2.65       65.02     80.54 o 
   3  10  11       12.74       31.58    192.19 o 
   4  10  11       10.18        2.02     60.93 o 
  -4  11  11        3.93        0.00     58.59 o 
  -3  11  11        1.19        0.00     62.65 o 
  -2  11  11        1.49        4.73     46.71 o 
  -1  11  11       23.00       32.90     42.82 o 
   0  11  11      221.38      184.09     60.61 o 
   1  11  11      250.64      167.87     56.62 o 
   2  11  11      245.05      191.15     68.71 o 
   3  11  11       84.24       60.53     60.15 o 
   4  11  11       51.54       26.47     63.67 o 
  -4  12  11       19.49       51.29     70.43 o 
  -3  12  11        0.34       13.66     66.02 o 
  -2  12  11        1.06        0.00     46.49 o 
  -1  12  11        0.97        0.00     38.08 o 
   0  12  11        2.41        2.17     41.75 o 
   1  12  11        1.44       22.28     42.93 o 
   2  12  11        0.03        6.97     62.55 o 
   3  12  11        6.98       30.95     53.99 o 
   4  12  11       16.89        0.00     50.23 o 
  -3  13  11       23.67        6.48     68.70 o 
  -2  13  11       42.56       70.07     58.19 o 
  -1  13  11      116.35      116.37     53.06 o 
   0  13  11      176.41      138.09     64.13 o 
   1  13  11      260.05      280.53     98.20 o 
   2  13  11      440.47      486.67    101.38 o 
   3  13  11      412.42      452.75    192.34 o 
  -2  14  11      154.73       69.92     59.60 o 
  -1  14  11       85.53       68.72     48.00 o 
   0  14  11       99.66       64.72     50.05 o 
   1  14  11       24.18       69.69     60.95 o 
   2  14  11        0.12       35.37     62.94 o 
  -2  15  11        2.48        0.00     57.69 o 
  -1  15  11        5.36       29.95     41.88 o 
   0  15  11        7.70        0.00     56.01 o 
   1  15  11       25.49       15.41     55.17 o 
  -3   0  12      243.87      163.73    125.74 o 
  -2   0  12      302.76      123.94     83.38 o 
  -1   0  12      265.98      200.10     71.87 o 
   0   0  12       53.34       61.64     62.14 o 
   1   0  12       37.22       64.23     55.84 o 
   2   0  12       74.52       41.55     63.54 o 
   3   0  12        0.84       20.50     63.27 o 
  -3   1  12      142.53       97.67     57.07 o 
  -2   1  12      152.12       89.00     57.69 o 
  -1   1  12      241.35      252.85     55.86 o 
   0   1  12      156.38      133.09     45.88 o 
   1   1  12      214.61      195.13     50.89 o 
   2   1  12      297.46      346.29     66.76 o 
   3   1  12      348.43      314.51     62.54 o 
  -3   2  12        0.26       12.74     47.01 o 
  -2   2  12        3.73       51.74     43.46 o 
  -1   2  12        7.22       23.11     37.39 o 
   0   2  12        0.91       13.60     35.12 o 
   1   2  12       23.26       39.92     39.60 o 
   2   2  12      169.47       86.81     47.32 o 
   3   2  12       64.52       23.43     40.78 o 
  -3   3  12      181.84      131.90     59.81 o 
  -2   3  12      195.01      178.75     54.20 o 
  -1   3  12      197.66      165.41     49.63 o 
   0   3  12      409.94      355.35    121.43 o 
   1   3  12      383.82      352.36     88.33 o 
   2   3  12      381.30      291.04     71.71 o 
   3   3  12      325.31      305.75     71.48 o 
  -3   4  12      238.17      188.42     73.12 o 
  -2   4  12      223.93      202.56     65.45 o 
  -1   4  12      120.65      185.07     51.53 o 
   0   4  12       34.59       94.29     91.75 o 
   1   4  12       59.56       89.72     87.63 o 
   2   4  12       72.36       45.60     41.14 o 
   3   4  12        1.45       19.34     37.72 o 
  -3   5  12       20.17       30.86     49.97 o 
  -2   5  12        0.30       52.20     55.16 o 
  -1   5  12        0.30       16.55     57.75 o 
   0   5  12       12.51       85.53     49.59 o 
   1   5  12       67.39       71.60     46.79 o 
   2   5  12      170.97      133.98     52.18 o 
   3   5  12      220.05      152.39     51.11 o 
  -3   6  12       17.81        0.00     45.18 o 
  -2   6  12       29.40       27.51     42.73 o 
  -1   6  12       31.97       43.83     46.61 o 
   0   6  12        8.95       23.89     41.78 o 
   1   6  12        1.38        4.83     40.90 o 
   2   6  12        7.10        7.07     43.61 o 
   3   6  12        1.69        0.00     41.21 o 
  -2   7  12      191.24      146.50     65.56 o 
  -1   7  12      339.15      465.07     92.18 o 
   0   7  12      249.19      213.23     63.57 o 
   1   7  12      247.00      256.91     65.78 o 
   2   7  12      408.34      391.41     73.02 o 
  -2   8  12      244.18      124.51     63.48 o 
  -1   8  12      119.30      164.11     63.42 o 
   0   8  12       71.37      132.92     55.57 o 
   1   8  12        9.87       50.98     65.33 o 
   2   8  12       10.34        5.39    106.56 o 
  -1   9  12      154.25      163.80     57.98 o 
   0   9  12      169.40      151.26     57.72 o 
   1   9  12      125.39      106.60     52.42 o 
                                                 
